# Supplementary material for: SMARCA2-deficiency confers sensitivity to targeted inhibition of SMARCA4 in esophageal squamous cell carcinoma cell lines
Source: Sci Rep. 2019 Aug 12;9:11661. doi: 10.1038/s41598-019-48152-x (PMC6691015; doi:10.1038/s41598-019-48152-x)
Supplement: Supplementary file 2 — Dataset 1 [file 41598_2019_48152_MOESM2_ESM.xlsx]

## Sheet: Tabelle1
Epigenome library sgRNAs
Name	Sequence
ACAT1_e7_151.0	GAATATTGCACGAAATGAAC
ACAT1_e7_151.4	GTAAAGCAGCATGGGAAGCT
ACAT1_e7_151.6	TTCCCATGCTGCTTTACTTC
ACAT1_e8_96.0	TGGAAAACTGTCTTCAGCTT
ACAT1_e8_96.1	TCTTCTTTCACCACTACATC
ACTR_e18_255.23	TGCTTGGGGGTGTTTGTCCG
ACTR_e18_255.26	GTCTCATGATGTTGGCTCGT
ACTR_e19_105.4	CTGGTGGTGCTGCGGTGATG
ACTR_e20_258.1	GTCATCACTTCCGACAACAG
ACTR_e20_258.22	TTAGCAGCTCTCTGCTGCGT
ASH1L_BD_e18_55.0	TTTGGGGGAAGGTTCAAAAG
ASH1L_BD_e18_55.1	GTGGAGCTGCCAGTGCTTGC
ASH1L_BD_e19_133.3	CTGTCTTATAGTAACCAGTG
ASH1L_BD_e19_133.7	TCTATGGTGATAAGATCTAG
ASH1L_BD_e20_79.1	ATGGGCGTAAATCCCCAGTT
ASH1L_BD_e20_79.2	AGATGTTTGTCGTCTACGAA
ASH1L_e11_118.0	TCTAGAACGATTTCGAGCTG
ASH1L_e11_118.11	AGGGGAGGTCGTCAGTGAAC
ASH1L_e12_147.13	CAATCACCATCCCACTATCC
ASH1L_e12_147.5	GTGATTGACAGTTACCGCAT
ASH1L_e13_109.0	GTTAATGGAGTATACCGGAT
ASH1L_e13_109.1	GCTCTTAAAGACATGCCAGC
ATAD2_BD_e21_95.1	TAAGCCTGTTGACCCTGATG
ATAD2_BD_e21_95.2	CAACAGGCTTAGTAAACACT
ATAD2_BD_e22_197.4	GCTGTCAGTGATCTTGGCTC
ATAD2_BD_e22_197.8	GCTCAGGTGGTGGTGCTACT
ATAD2_BD_e23_86.1	TTCTTCTTTAATTATGGCAT
ATAD2_BD_e23_86.2	GGCAGTATCTCTTAAAGCAC
ATAD2B_BD_e21_95.5	TAACATCTTCAGCAAACCGG
ATAD2B_BD_e21_95.6	CAAACCGGTGGATATTGAAG
ATAD2B_BD_e22_160.4	TATAATCCAGATAAGGACCC
ATAD2B_BD_e22_160.8	ATTACTGTTGATAAGTCCAT
ATAD2B_BD_e23_86.1	GCACAGGGCTTGTACCCTGA
ATAD2B_BD_e23_86.2	TAGCATGTGCAGTGTCCTTC
ATAT1_e4_50.0	ATTATTGGTTTCATCAAAGT
ATAT1_e5_114.0	TGATCGTGAGGCTCATAATG
ATAT1_e5_114.2	CATGAGTCTGTGCAACGCCA
ATAT1_e5_114.5	ACTGGAAGAGTTCTCGCCCA
ATAT1_e6_102.0	GCGAGTGGAACCGCACCAAC
ATAT1_e6_102.1	CCTGAATAAGCACTACAATC
ATAT1_e6_102.6	AGGGTCGGTCAATTGCCAGT
ATF2_e11_150.10	ACCTTTGACAGTATCACCAT
ATF2_e11_150.4	CAAAGGTCATGGTAGCGGAT
ATF2_e11_150.5	GTCATGGTAGCGGATTGGTT
ATF2_e11_150.7	CGGAGTTTCTGTAGTGGATG
ATF2_e11_150.9	GCTGGCTGTTGTAATGACTG
ATRX_D_e18_147.2	GGATTTCAGCACGGCGTTAG
ATRX_D_e19_178.0	AGCAACTGTGAAACGTCCTC
ATRX_D_e19_178.6	ATGTATAGAAATCTTGCTCA
ATRX_D_e20_138.2	TGAATTCTATACGATCAAGG
ATRX_H_e26_107.0	CAGCCAGTCCCTCATATCTC
ATRX_H_e27_109.0	ATTGACTATTACCGTTTAGA
ATRX_H_e28_178.3	TAATTATATTCGACGCTTCT
BAZ1A_BD_e25_118.0	TGAACAACTTGTTGTAGAAT
BAZ1A_BD_e25_118.1	TGGTACGACATGATGACAGC
BAZ1A_BD_e25_118.4	ATTCATGAACTCCTCCCTGT
BAZ1A_BD_e26_88.1	ACGAATTATATTTAAGGCAA
BAZ1A_BD_e26_88.4	TGATGATGTCATAGTAGTCT
BAZ1A_BD_e27_135.3	CATATTCAGGCTCAAAAGCT
BAZ1A_BD_e27_135.4	TTTGCTTCACTTGTGTTACG
BAZ1A_BD_e27_135.5	TTGCTTCACTTGTGTTACGA
BAZ1B_BD_e18_67.0	TCGTGAAGTACCGCTTCAGC
BAZ1B_BD_e18_67.4	AGCGGTACTTCACGATCTTG
BAZ1B_BD_e18_67.5	GGTACTTCACGATCTTGTGG
BAZ1B_BD_e19_237.1	TGATGTGATCACGCACCCCA
BAZ1B_BD_e19_237.13	CACAGAGCGGTAGCTCCCAC
BAZ1B_BD_e19_237.6	GCTGAGGTTTACAACTGCCG
BAZ2A_BD_e28_144.16	TAGGATTTTTGATGATGCGC
BAZ2A_BD_e28_144.17	CGGTACCCACTCACCAAACG
BAZ2A_BD_e28_144.19	CTCACCAAACGTGGGTTCAC
BAZ2A_BD_e29_135.7	GCCGCTTCTTCGAGAGCCGC
BAZ2A_BD_e29_135.8	CCGCTTCTTCGAGAGCCGCT
BAZ2A_BD_e29_135.9	CTTCTTCGAGAGCCGCTGGG
BAZ2B_BD_e36_144.1	TGGAAACTCATGAGGATGCA
BAZ2B_BD_e36_144.2	GTAAACTTGAAACTTGTTCC
BAZ2B_BD_e36_144.8	GGAACAAGTTTCAAGTTTAC
BAZ2B_BD_e37_139.0	AAACCTTTGCTCTAGATGTC
BAZ2B_BD_e37_139.2	GATTCTGATATAGGCAGAGC
BAZ2B_BD_e37_139.3	GCAGAGCTGGCCACAATATG
BPTF_BD_e23_85.10	GGAAAGGCCAGGCCATCTTA
BPTF_BD_e23_85.11	GAAAGGCCAGGCCATCTTAT
BPTF_BD_e24_187.1	TGAAAAGCTGACGGAATTTG
BPTF_BD_e24_187.3	ATTCGAGAACTTCTGCACAC
BPTF_BD_e24_187.7	TGGTAAAATGGGGAGTCACT
BRD1_BD_e5_95.10	GCTGCGCAAATATCCTGGCG
BRD1_BD_e5_95.7	CACGGGCTGCGCAAATATCC
BRD1_BD_e5_95.9	GGCTGCGCAAATATCCTGGC
BRD1_BD_e6_237.10	TGTTCTATAGAGCCGCGGTG
BRD1_BD_e6_237.11	CGCGGTGAGGCTGCGCGATC
BRD1_BD_e6_237.9	CACCGTGTTCTATAGAGCCG
BRD2_BD1_e2_109.12	CCTTGTGTAGGTATTGCAGC
BRD2_BD1_e2_109.3	TGTGGAAACATCAGTTCGCA
BRD2_BD1_e2_109.4	ATCAGTTCGCATGGCCATTC
BRD2_BD1_e3_138.2	ATAAAACAGCCTATGGACAT
BRD2_BD1_e3_138.3	TGGACATGGGTACTATTAAG
BRD2_BD1_e3_138.8	TTAATAGTACCCATGTCCAT
BRD2_BD1_e4_60.1	TGTCCTAATGGCACAAACGC
BRD2_BD1_e4_60.3	TTTCCAGCGTTTGTGCCATT
BRD2_BD2_e6_145.6	TGGGGTGCTTAATGATGTCA
BRD2_BD2_e6_145.7	TGATGTCATGGTAGTCATGC
BRD2_BD2_e7_129.0	AGATGGAGAACCGTGATTAC
BRD2_BD2_e7_129.6	ATTGCCACAACATCGTGATC
BRD2_BD2_e7_129.7	TTGCCACAACATCGTGATCT
BRD3_BD1_e2_112.5	GTTCAATTTGATTGCGTCCA
BRD3_BD1_e2_112.6	TTCAATTTGATTGCGTCCAC
BRD3_BD1_e2_112.7	ATTTGATTGCGTCCACGGGC
BRD3_BD1_e3_138.5	GAGTGCAAGCGAATGTATGC
BRD3_BD1_e3_138.7	TTAATAGTCCCCATATCCAT
BRD3_BD1_e3_138.8	TAATAGTCCCCATATCCATT
BRD3_BD1_e4_66.0	CACAGATGACATAGTGCTAA
BRD3_BD1_e4_66.4	CATTAGCACTATGTCATCTG
BRD3_BD1_e4_66.5	ATTAGCACTATGTCATCTGT
BRD3_BD2_e6_145.5	CGACATCATCAAGCACCCGA
BRD3_BD2_e7_129.0	CCGAGAGTACCCAGACGCAC
BRD3_BD2_e7_129.3	ATACAATCCCCCAGACCACG
BRD3_BD2_e7_129.8	ATGGCCACAACCTCGTGGTC
BRD4_BD1_e2_121.1	GAGTGGTGCTCAAGACACTA
BRD4_BD1_e2_121.4	TTCAGCTTGACGGCATCCAC
BRD4_BD1_e2_121.9	CTCTGAGCAGGTATTGCAGT
BRD4_BD1_e3_138.0	TAAGATCATTAAAACGCCTA
BRD4_BD1_e3_138.2	ATTAAAACGCCTATGGATAT
BRD4_BD1_e3_138.3	GGGAACAATAAAGAAGCGCT
BRD4_BD1_e4_68.0	TGGAGATGACATAGTCTTAA
BRD4_BD1_e4_68.1	AGTCTTAATGGCAGAAGCTC
BRD4_BD1_e4_68.2	ATTAAGACTATGTCATCTCC
BRD4_BD2_e6_148.11	TGATGTCACAGTAGTCGTGT
BRD4_BD2_e7_130.0	CCGTGAGTACCGTGATGCTC
BRD4_BD2_e7_130.13	CCTGAGCATCACGGTACTCA
BRD4_BD2_e7_130.14	CTGAGCATCACGGTACTCAC
BRD8_BD_e17_77.2	AGCTCTCCATACAAGCATGA
BRD8_BD_e18_69.0	GTTACAGATGACATAGCACC
BRD8_BD_e18_69.2	GGTGCTATGTCATCTGTAAC
BRD8_BD_e18_69.3	TGTCATCTGTAACAGGCTGC
BRD8_BD_e19_178.3	GGAGATGCAGCGAGATGTCT
BRD8_BD_e19_178.4	CTGCCATGTGATAGACATCA
BRD9_BD_e5_145.1	GTCACGGATGCAATTGCTCC
BRD9_BD_e5_145.7	TTCATGGTGCCAAAATCCAT
BRD9_BD_e5_145.9	GGAGCAATTGCATCCGTGAC
BRD9_BD_e6_111.2	GCGAAGAAGATCCTTCACGC
BRD9_BD_e6_111.4	CTTCGCCAACTTGTAGTACA
BRD9_BD_e6_111.5	AACTTGTAGTACACGGTATC
BRDT_BD1_e2_121.3	ATGGCCCTTTCAACGTCCTG
BRDT_BD1_e2_121.5	AGCATCCACAGGACGTTGAA
BRDT_BD1_e2_121.6	GCATCCACAGGACGTTGAAA
BRDT_BD1_e3_138.1	AAATACAATTAAGAAGCGCT
BRDT_BD1_e3_138.2	GGAGAATAAATATTATGCGA
BRDT_BD1_e4_68.0	TGGAGATGACATTGTTCTTA
BRDT_BD1_e4_68.1	ATAAGAACAATGTCATCTCC
BRDT_BD2_e6_150.1	TCCTGTTGACGTTAATGCTT
BRDT_BD2_e6_150.6	TGACAACGTCATAGTAGTTA
BRDT_BD2_e6_150.7	CCCAAAGCATTAACGTCAAC
BRDT_BD2_e7_129.2	AGATCACGAAGTTGTGACAA
BRDT_BD2_e7_129.3	ATTGTCACAACTTCGTGATC
BRDT_BD2_e7_129.4	GTCACAACTTCGTGATCTGG
BRPF1_BD_e6_118.11	GCTGCTCCAAGGTTTTGCGA
BRPF1_BD_e6_118.12	GCTCCAAGGTTTTGCGAAGG
BRPF1_BD_e6_118.5	TCTGTCTGAGGTAACCGAAT
BRPF1_BD_e7_237.10	GCAGTGCGGCTTCGTGAGCA
BRPF1_BD_e7_237.5	CTGCCTCAAGTATAACGCCA
BRPF1_BD_e7_237.9	AGCAGTGCGGCTTCGTGAGC
BRPF3_BD_e5_95.0	TGTTCTGTTGAGGACAACAC
BRPF3_BD_e5_95.3	AGAACCAGTCAACTTGAGTG
BRPF3_BD_e6_190.23	ACTCCTCCAAGGTGCGGTAC
BRPF3_BD_e6_190.25	CTCCAAGGTGCGGTACAGGT
BRPF3_BD_e6_190.4	GTCCCACCTGTACCGCACCT
BRWD1_BD1_e30_74.0	GAATGTGATAGAATTATCAG
BRWD1_BD1_e31_121.0	CATTCGAATTGTGTAAAGAT
BRWD1_BD1_e31_121.1	CGAATTGTGTAAAGATCGGT
BRWD1_BD1_e31_121.3	CTACTACAGTACAGTACTTC
BRWD1_BD1_e32_126.0	GAGGCTGTCTGCGTTAGTTT
BRWD1_BD1_e32_126.1	GATCTTGCAATTACACTCTC
BRWD1_BD1_e32_126.2	CTCAGGTTCGTTAAATGTTC
BRWD1_BD2_e35_98.1	ATTTAGACAACCTGTTGATT
BRWD1_BD2_e35_98.2	GGATATTCAACCAAATCAAC
BRWD1_BD2_e35_98.3	AAATCAACAGGTTGTCTAAA
BRWD1_BD2_e36_153.0	AGATATTATAGATACCCCAA
BRWD1_BD2_e36_153.1	ATAGATACCCCAATGGATTT
BRWD1_BD2_e36_153.5	GTAAGGGAAACTCTAGATGC
BRWD3_BD_e30_95.10	CCGTTCACATTCTTCGTCTC
BRWD3_BD_e30_95.8	AGAATGTGAACGGGTTATTC
BRWD3_BD_e30_95.9	GAATGTGAACGGGTTATTCA
BRWD3_BD_e31_121.1	CAACTGACCTCAATACCATC
BRWD3_BD_e31_121.3	ATTTTCAAGTCTCCGCCTGA
BRWD3_BD_e31_121.4	GTCTCCGCCTGATGGTATTG
BRWD3_BD_e32_126.2	GCTATATTGAACATAATGCC
BRWD3_BD_e32_126.3	GATGTCTTACTTCGATTTAT
BRWD3_BD_e32_126.5	GCTTTAACTATAGGACTGTC
BRWD3_BD2_e35_105.1	CATTTATGAACGTGAAGACT
BRWD3_BD2_e35_105.4	AGATCAGCTGGCTGTCGAAA
BRWD3_BD2_e35_105.5	AGTCTTCACGTTCATAAATG
BRWD3_BD2_e36_75.0	GATGAATCTTGTTGTCTTTC
BRWD3_BD2_e37_153.0	AGATGTTATAGATACTCCTG
BRWD3_BD2_e37_153.10	TTCACAGTGCTGAAGTCCAC
BRWD3_BD2_e37_153.4	AGGAAACTATGGTAGTCCTC
BRWD3_BD2_e38_95.0	CAGCAATCCAGAGTCAGAAG
CARM1_e5_111.13	CTTGGGCGGCAAAAAACGAC
CARM1_e5_111.6	AGCACGGAAAATCTACGCGG
CARM1_e5_111.7	ACGGAAAATCTACGCGGTGG
CARM1_e6_178.1	CAACCTGACGGACCGCATCG
CARM1_e6_178.13	GCTCTTCAACGAGCGCATGC
CARM1_e6_178.25	TGACCACGATGCGGTCCGTC
CECR2_BD_e12_92.0	AGACGTGGTAAAGGCTCACA
CECR2_BD_e12_92.1	TAAAGGCTCACAAGGATTCC
CECR2_BD_e12_92.7	GGGGCATAAGATTCATCCAC
CECR2_BD_e13_127.3	TGGAGGTTTATACTGTACCA
CECR2_BD_e13_127.7	GGAATTGTCGAAAGTATAAT
CECR2_BD_e13_127.9	CTTTCGACAATTCCTGAACA
CECR2_BD_e14_59.0	AGATGTCTGATAATTTAGAG
CECR2_BD_e14_59.2	TTTAGAGAGGTGTTTCCATC
CECR2_BD_e14_59.3	CTCTAAATTATCAGACATCT
CHD1_D_e11_210.0	TTGCATACTCGCTGATGAAA
CHD1_D_e12_90.0	GGACGCATCATCAGACCAAA
CHD1_D_e13_135.3	AGTGATAAGGAGACGATGAT
CHD1_H_e17_72.2	TCTAGATCATTTTAATGCTG
CHD1_H_e18_150.7	CAGGCTAGAGCCCATCGAAT
CHD1_H_e18_150.8	AGGCTAGAGCCCATCGAATT
CHD1L_D_e4_115.1	TGTAACATATGCAGGCGACA
CHD1L_D_e4_115.7	GTCGCCTGCATATGTTACAC
CHD1L_D_e6_82.1	TTGTTGTGGATGAAGCTCAC
CHD1L_H_e10_50.2	ATGCTAGTAGCTTATCCAGC
CHD1L_H_e11_74.2	CTCTGTAATCCATATAGTCT
CHD1L_H_e12_111.0	TACAGCTATGAGCGTGTGGA
CHD1L_H_e13_115.2	GCTGCCAGGGCTCATCGCAT
CHD2_D_e14_210.7	GGCACCAGAGATTAACGTAG
CHD2_D_e15_90.0	TGCGTTGAACTTCAATCTTT
CHD2_D_e16_135.13	GTCATCATTCTTCAACCGAT
CHD2_H_e19_153.1	GTTGACAAGACTTCGAGAAA
CHD2_H_e20_72.0	CGTCTGGATGGTTCCATCAA
CHD2_H_e21_150.10	CAAGCCCGAGCGCATAGAAT
CHD3_D_e14_79.5	CCTCTACTCACTCTACAAGG
CHD3_D_e15_201.10	GGTGACATACACGGGTGACA
CHD3_D_e16_138.12	TGATCAGCTCATACGATGTC
CHD3_D_e17_63.0	GATCATAAGTTGCTGCTGAC
CHD3_H_e20_86.3	TCAGCTTTCGCAGCATCTTC
CHD3_H_e21_118.4	GCGCATCGATGGTGGTATCA
CHD3_H_e22_125.0	TTCCTCCTGTCCACCCGAGC
CHD3_H_e23_50.0	TTTAGCCGGGCTCATCGGAT
CHD4_D_e16_201.15	GAACTCATTCTCTCGGATGA
CHD4_D_e17_138.8	CTGATTGTTCTTCAGCCGAT
CHD4_D_e18_55.3	GTGAGTAACCATTCAATACC
CHD4_H_e22_118.4	AAATACGAACGCATCGATGG
CHD4_H_e23_125.1	TCTTGCTTTCCACTCGAGCT
CHD4_H_e24_50.1	TTAGCAGAGCTCACCGGATT
CHD5_D_e15_201.32	AGGGGCGCGCTAACCAGGTA
CHD5_D_e16_138.10	CTGGTTGTTCTTGAGGCGGT
CHD5_D_e17_59.0	GATTACAAGCTGCTGCTGAC
CHD5_H_e20_95.3	CTGAAGAAACTGCGGGATGA
CHD5_H_e21_118.17	ACTTGTAGCCTTCGTACTCC
CHD5_H_e22_125.10	TCATCATCTACGACTCGGAC
CHD5_H_e23_50.4	TCTTGTTCTGGCCGATGCGG
CHD6_D_e12_244.11	GGGAGCGGGAGTTCCGGACA
CHD6_D_e13_177.11	CAAATGTTGTGATGACGACG
CHD6_H_e16_105.4	GGTAATCTTCTAGGATGTCG
CHD6_H_e17_196.20	TGGCTTACAGAACCGGTCGA
CHD6_H_e18_47.3	TCTGGCCTATGCGGTGACAT
CHD7_D_e16_118.9	GTCCAAGCAGCGCACCATCT
CHD7_D_e17_196.1	AGGATCGACGGCCGAGTAAG
CHD7_H_e12_244.14	ATGGGAGTCAAGCTAGTCGT
CHD7_H_e13_177.11	CATGGAATATTCCGCAGCTC
CHD8_D_e12_244.18	TCGCTCCCAGTTAGTAATTG
CHD8_D_e13_177.7	GCGTCAAACTTGTATGCGCC
CHD8_H_e16_135.0	GGTTCGTTCAGCCGGCAAAC
CHD8_H_e17_196.3	AGTTAGAGGCAACCTTCGAC
CHD8_H_e18_52.3	CAATTCGATGACATCGTGCC
CHD9_D_e12_244.8	GTGGACTGATATTAACGTTG
CHD9_D_e13_177.3	GAGAGCTTAATGCAATTGAA
CHD9_H_e16_135.3	GGTTCGTTGCCTTGACATTC
CHD9_H_e17_196.11	ACCCACCAGCTCGGGTACAC
CHD9_H_e18_50.2	CAATTCTGTGGCAACGAGCT
CLOCK_e21_210.10	TCTGGTTAGTAGGAACAACT
CLOCK_e21_210.12	TATTTATAGGTGCAAGTTGC
CLOCK_e21_210.3	GGTTCCGTTCAACTTTCTTC
CLOCK_e22_203.13	TGGACCATGCTTCCGGCTGC
CLOCK_e22_203.2	AGCCCCACTGTATAACACTA
CLOCK_e22_203.5	TGCAGTAACTACATTCACTC
CLOCK_e23_256.10	GTAAAAATTGTTGCGGTGGC
CLOCK_e23_256.17	TGGCCCATAAGCATAGTACT
CLOCK_e23_256.6	TAGTACTATGCTTATGGGCC
CREBBP_BD_e17_107.0	CCTAGAAGCACTGTATCGAC
CREBBP_BD_e17_107.5	GGATCTACAGGCTGCCGGAA
CREBBP_BD_e17_107.6	TGCCGGAAAGGTAATGACTC
CREBBP_BD_e18_210.14	GACGTCGTCCACGTACTGCC
CREBBP_BD_e18_210.15	ACGTCGTCCACGTACTGCCA
CREBBP_BD_e18_210.7	GGCAGTACGTGGACGACGTC
CREBBP_e25_147.2	TTTTGAGGAAATTGACGGCG
CREBBP_e25_147.7	AACAGAGCTTTGGTTCGATA
CREBBP_e25_147.8	ACAGAGCTTTGGTTCGATAT
CREBBP_e26_114.7	TCTCATGGTAAACGGCTGTG
CREBBP_e26_114.8	CATGGTAAACGGCTGTGCGG
CREBBP_e26_114.9	ACGGCTGTGCGGAGGCAACG
CREBBP_e27_166.2	ACCCAAGCCAAAACGACTGC
CREBBP_e27_166.7	TACCACTCCTGCAGTCGTTT
CREBBP_e27_166.8	CTCCTGCAGTCGTTTTGGCT
CREBBP_e28_168.12	TTCAAAATAGGGCAGTTCCT
CREBBP_e28_168.2	AAGGAACTGCCCTATTTTGA
CREBBP_e28_168.9	ATGCTCTCTTCTAACACATT
CREBBP_e29_162.10	TTGGACACGTTGGGCATGCT
CREBBP_e29_162.7	GGACAGGTCATTGGACACGT
CREBBP_e29_162.8	GACAGGTCATTGGACACGTT
DOT1L_e6_95.2	CGTCGAGAAAGCAGACATCC
DOT1L_e6_95.3	AGACATCCCGGCCAAGTATG
DOT1L_e6_95.7	CAGCAACCTGGAGCACGACC
DOT1L_e7_63.0	TGGACCGCGAGTTCAGGAAG
DOT1L_e7_63.3	TCATCCACTTCCTGAACTCG
DOT1L_e7_63.4	CTTCCTGAACTCGCGGTCCA
DOT1L_e8_56.0	GCGATTTCCTCTCAGAAGAG
DOT1L_e8_56.1	ATTTCCTCTCAGAAGAGTGG
DOT1L_e8_56.3	GCTCCCTCCACTCTTCTGAG
DOT1L_e9_80.5	GGAGCGGTTTGCAAACATGA
DOT1L_e9_80.7	TTCAGCTGGTGATCCACCTC
DOT1L_e9_80.8	GTGATCCACCTCAGGACCAA
EHMT1_e24_87.1	GCTGCAGCTCTACCGGACGC
EHMT1_e24_87.2	GCTCTACCGGACGCGGGACA
EHMT1_e24_87.3	CTCTACCGGACGCGGGACAT
EHMT1_e25_79.0	CTCAGAAGCCGACGTTCGAG
EHMT1_e25_79.1	AGAATCTTCCTCTCGAACGT
EHMT1_e26_176.0	AGGTTTACTGCATCGACGCG
EHMT1_e26_176.1	TGCATCGACGCGCGGTTCTA
EHMT1_e26_176.2	GCATCGACGCGCGGTTCTAC
EHMT2_e23_87.1	CTCTACCGAACAGCCAAGAT
EHMT2_e23_87.10	TCGCAGATGAAGGTCCCCTG
EHMT2_e23_87.11	CGCAGATGAAGGTCCCCTGT
EHMT2_e24_79.0	GGAGCTGATCTCTGATGCTG
EHMT2_e25_176.13	AGGCGATGCGTGGAAATCGC
EHMT2_e25_176.4	AGTTCCCGAGACATCCGGAC
EHMT2_e25_176.5	GTTCCCGAGACATCCGGACT
ELP3_e13_81.0	GTACGAGAGCTGCATGTGTA
ELP3_e13_81.1	TACGAGAGCTGCATGTGTAT
ELP3_e13_81.8	CACATGCAGCTCTCGTACTA
ELP3_e14_82.0	ATTTGGCATGCTGCTGATGG
ELP3_e14_82.4	CTAGAGAAGAACATGGGTCT
ELP3_e15_58.1	AAGATCGGCTACAGATTACA
ELP3_e15_58.2	GATCTTTCTATAATAATTCC
EP300_BD_e17_111.2	TTTGGAGGCACTTTACCGTC
EP300_BD_e17_111.6	AGGGTCCACAGGTTGACGAA
EP300_BD_e17_111.7	GGGTCCACAGGTTGACGAAA
EP300_BD_e18_196.14	AATATCATCGACATACTGCC
EP300_BD_e18_196.15	ATATCATCGACATACTGCCA
EP300_BD_e18_196.5	GGCAGTATGTCGATGATATT
EP300_e25_147.10	AAGAGGGCTTTGGTTCGGTA
EP300_e25_147.11	GGCTTTGGTTCGGTATGGAA
EP300_e25_147.3	GGCATGCATGTTCAAGAGTA
EP300_e26_114.0	TCTTCCGTCCTAAATGCTTG
EP300_e26_114.5	CAGTCCTCAAGCATTTAGGA
EP300_e26_114.6	GGAAGAAATGAACACTATCG
EP300_e27_166.3	ACCCAAGCCCAAGCGACTGC
EP300_e27_166.6	GTACCATTCCTGCAGTCGCT
EP300_e27_166.7	TACCATTCCTGCAGTCGCTT
EP300_e28_165.12	CAGAAATCACCCTCGAAATA
EP300_e28_165.2	AAGGAATTGCCTTATTTCGA
EP300_e28_165.4	TGATTTCTGGCCCAATGTTC
EP300_e29_162.10	GTTAGATACATTGGGCATCC
EP300_e29_162.8	TGAGAGGTCGTTAGATACAT
EP300_e29_162.9	GAGAGGTCGTTAGATACATT
EP400_D_e14_86.4	GCCCACCTAGCTTGTAACGA
EP400_D_e15_137.3	GAATTGAAACGTTGGTGTCC
EP400_D_e16_170.3	CCGCCTTCACACGAGTGCGC
EP400_H_e28_170.6	CATCGATTCTTACATAGGTG
EP400_H_e29_190.15	CGACGGTGTCCGCCTCTACA
ERCC6_D_e7_105.7	TACAGCAAGATCAGGACTCG
ERCC6_D_e8_136.9	AGAATTGCCACTCTGAACGG
ERCC6_D_e9_171.1	CTCCTACATTCGATTGATGC
ERCC6_H_e13_105.0	TTGGGTACTGGAAACGTTCT
ERCC6_H_e14_111.2	TCATTGTATCTCGTAATCAG
ERCC6_H_e15_120.3	TTTCTTCTGACCACGCGGGT
ERCC6_H_e16_52.2	CTATTCTCCATGCTCGCTCC
EZH1_e17_96.2	CCCCCTCTGATGTGGCCGGA
EZH1_e17_96.3	CCCCTCTGATGTGGCCGGAT
EZH1_e17_96.5	CGGATGGGGCACCTTCATAA
EZH1_e18_82.0	CAGGATGAGGCTGATCGACG
EZH1_e18_82.1	TGAGGCTGATCGACGCGGAA
EZH1_e19_81.0	ATTTTGTAGTGGATGCTACT
EZH1_e19_81.1	GTAGTGGATGCTACTCGGAA
EZH1_e20_85.1	GTGAATGGAGACCATCGGAT
EZH1_e20_85.2	TGAATGGAGACCATCGGATT
EZH1_e20_85.7	TGGCAAAGATCCCAATCCGA
EZH2_e16_96.1	CTGGCACCATCTGACGTGGC
EZH2_e16_96.2	CACCATCTGACGTGGCAGGC
EZH2_e16_96.8	CCCCAGCCTGCCACGTCAGA
EZH2_e19_85.3	AAAACAGCTCTTCGCCAGTC
GCN5_e11_127.10	TGCTGTCACCTCGAATGAGC
GCN5_e11_127.16	GACCCGCCCATCCTTGATCA
GCN5_e11_127.5	ATCAAGGATGGGCGGGTCAT
GCN5_e12_59.0	CCACCTGATGAACCACCTGA
GCN5_e12_59.1	GCTTGATGTGATACTCCTTC
GCN5_e12_59.4	CCTTCAGGTGGTTCATCAGG
GTF3C4_e3_131.0	GCCATTCACAGATCGCAAAC
GTF3C4_e3_131.3	GCCTGTTTGCGATCTGTGAA
GTF3C4_e3_131.4	TTACACAAACTACAGTGCTC
GTF3C4_e4_89.2	GATGCCGGGCAATGCTGTCA
GTF3C4_e4_89.5	ATATCAAACTCTGGCAGGAC
GTF3C4_e4_89.6	CAAACTCTGGCAGGACTGGT
HAT1_e3_76.0	GAGTATACCCATCAACTCTT
HAT1_e3_76.1	AGTATACCCATCAACTCTTT
HAT1_e3_76.3	AAGAGTTGATGGGTATACTC
HAT1_e4_121.2	ATCCTGTTATACTATATTGC
HAT1_e4_121.4	CAACACGGAACATTGTTGAC
HAT1_e4_121.5	TACCAGCAATATAGTATAAC
HAT1_e5_180.0	ATTAGACAAATCATTCCACC
HAT1_e5_180.4	TACTCAGTTCTCAGTCCAAC
HAT1_e5_180.9	GTATGAAGTAAGGTTCCGAA
HAT1_e6_73.0	GCTTTCGAGAATATCATGAA
HAT1_e6_73.1	GGCTTCAGACCTTTTTGATG
HBO1_e13_147.4	TTATAAGCTATCGCAGTTAC
HBO1_e14_107.2	TCAGATGCTCAAATACTGGA
HBO1_e14_107.4	TCCAGTATTTGAGCATCTGA
HBO1_e9_192.3	GCCGCTATGAGCTTGATACC
HBO1_e9_192.8	TGTGCCGGCGGAGTATCGTT
HDAC1_e2_113.6	TGAGTCATGCGGATTCGGTG
HDAC1_e3_118.4	CGACATGTTATCTGGACGGA
HDAC1_e4_75.0	GAGGACTGTCCAGTATTCGA
HDAC1_e5_139.9	TTACGTCAATGATATCGTCT
HDAC1_e6_142.2	TATTCACCATGGTGACGGCG
HDAC1_e7_93.0	GTTAACTACCCGCTCCGAGA
HDAC1_e8_109.7	TCCCTATCTGGGGATCGGTT
HDAC1_e9_140.6	TTCGTAACGTTGCCCGGTGC
HDAC10_e10_90.12	GTGGGCGAAGCACTCTGGCG
HDAC10_e11_107.3	ATGACAGTACAGACGCTGCT
HDAC10_e5_105.11	ACCCGTTGGCAGCCGCCCTC
HDAC10_e6_69.8	GCACATCCCAGTCCACGACG
HDAC10_e7_127.17	CCCATGCTCATAGCGGTGCC
HDAC10_e8_66.0	GATGGGAAACGCTGACTACG
HDAC10_e9_60.4	AGGATTTGACTCAGCCATCG
HDAC11_e3_101.12	GCCTCGTGTGCACCACCAGC
HDAC11_e4_117.8	TCCTCCTGTCTGGGTCCGAA
HDAC11_e5_43.3	GCGAGGCTGGGCCATCAACG
HDAC11_e6_77.6	GGCGAGCGTGATGTCCGCAT
HDAC11_e7_63.4	AAGATCAATGATGGTAGCCC
HDAC11_e8_97.1	CGACAAGCGTGTGTACATCA
HDAC11_e9_118.3	TCCGGATGGTCCGTGGCCGC
HDAC2_e5_139.3	GATATGGCTGTTAATTGGGC
HDAC2_e6_140.2	TACAACAGATCGTGTAATGA
HDAC2_e7_93.1	GGTATAGATGATGAGTCATA
HDAC2_e8_109.3	CTCATTATCTGGTGATAGAC
HDAC2_e9_140.4	TCCGTAATGTTGCTCGATGT
HDAC3_e10_65.1	TCTCTGGGCTGTGATCGATT
HDAC3_e11_90.1	AATATCCCTCTACTCGTGCT
HDAC3_e6_56.1	CGACATTGTGATTGGCATCC
HDAC3_e7_134.16	TGTCAATGTAGAGCACCCGA
HDAC3_e8_81.4	GGTCATCAATGCCATCCCGC
HDAC3_e9_74.6	CTACCTGGTTGATAACCGGC
HDAC4_e19_56.3	TGGGCGTGCTCTCCTCCGCA
HDAC4_e20_88.1	CTACTTCAACTCCGTGGCCG
HDAC4_e21_120.2	CCCTCCACCGCTACGACGAT
HDAC4_e22_98.4	CATGGCTTTCACCGGCGGCC
HDAC4_e23_119.4	GTCATCAGGCTTCGATGCCG
HDAC5_e20_56.2	TGGCTGTGGATTCCTCGGCG
HDAC5_e21_88.3	CGTGGGCAAGGTCCTCATCG
HDAC5_e22_120.11	GGTCATTGTAGAACGCCTGC
HDAC5_e23_97.7	GGACCCCCCCATTGGAGACG
HDAC5_e24_119.10	CATCAAACCCGGCGGAGACT
HDAC5_e25_134.18	CACAGATGGCGGTCAAGTCA
HDAC6_a1_e10_69.4	GCACATCCCAATCTACGATA
HDAC6_a1_e11_127.22	ACCTACCCTGCTCGTAGCGG
HDAC6_a1_e12_66.0	CGACTGGCAGCAGGACGTGC
HDAC6_a1_e13_60.3	CTGGATTTGATGCCCTGCAA
HDAC6_a1_e14_90.1	AGATGGCCGCCACTCCGGCA
HDAC6_a1_e8_98.7	AGGCTGGTGGATGCGGTCCT
HDAC6_a1_e9_105.4	CTCAACAGAAACACCGCATC
HDAC6_a2_e20_134.7	GGGCATGCCCACTGATAGTC
HDAC6_a2_e21_69.4	GCTGAGTTCCATTACCGTGG
HDAC6_a2_e22_193.13	CACAGGCTTCACCGTCAACG
HDAC6_a2_e23_150.7	GCTGCACGGGGGGATCCGCT
HDAC6_a2_e24_175.10	AGCTGCGCCAGTATCTGCGA
HDAC7_e14_134.17	TGGATGCGGCCGGCGTGCTC
HDAC7_e15_121.13	TGAGCGGGTTGGTGCCGTAG
HDAC7_e16_50.6	TCACAAACATCCGCTGTGCC
HDAC7_e17_108.0	ATTCCTCCAATGCAGCCCGC
HDAC7_e18_56.0	TTCGCTGTGGTGCGGCCCCC
HDAC7_e19_88.1	ACTCAGTGGCCATCGCCTGC
HDAC7_e20_120.12	GCCGTCGTCATGGCGATGCA
HDAC7_e21_98.10	AGGTCTGGACCCCCCCATGG
HDAC7_e22_119.18	TGGAGAGAACTCTCGGGCGA
HDAC8_e3_131.7	CATCCGGACTCCATAGAATA
HDAC8_e4_142.12	CTTTGCACATTCCGTCAATC
HDAC8_e5_113.2	TGGGAATATTACGATTGCGA
HDAC8_e6_78.4	CAGGGACACGGTCATGACTT
HDAC8_e7_109.1	GACGTGTCTGATGTTGGCCT
HDAC8_e8_173.14	GTGTTGCCAACTGCCATTGA
HDAC9_e17_56.1	CTGTGGATTCTTCAGCGTGA
HDAC9_e19_120.1	TCACTCCATCGCTATGATGA
HDAC9_e19_120.7	AGTTCCCTTCATCATAGCGA
HDAC9_e20_98.7	AAGGTACTCAACATCTCCCA
HDAC9_e21_119.13	GCAGATACTAAGACCATGTC
HDAC9_e22_134.4	CGTGTGGTGTTGGCTCTAGA
HELLS_D_e10_144.9	TCAAATGACGTGATTACCAC
HELLS_D_e11_135.2	ATATGAAGTGCCGTCTAATC
HELLS_D_e9_190.7	GTCTACACTTCCTAACTGGA
HELLS_H_e18_120.2	TCAGAGATTTCAACTTCAGC
HELLS_H_e19_117.1	TTCTTAGTGAGTACACGAGC
HELLS_H_e20_73.0	GAACCCCCAGTCGGATCTTC
HIF1AN_e2_251.15	TGGACCTCGGCTTAAAGTTC
HIF1AN_e2_251.26	TTTGTGTCGGTCAGCACCAC
HIF1AN_e2_251.6	ACTTTAAGCCGAGGTCCAAC
HIF1AN_e3_149.1	CAAACGCTCAATGACACTGT
HIF1AN_e4_146.7	TAGAGGCACTCGAACTGATC
HIF1AN_e4_146.8	AGGCACTCGAACTGATCCGG
HIF1AN_e4_146.9	GGCACTCGAACTGATCCGGA
HLTF_D_e15_144.6	GCCGGTTCTCTAATACGATC
HLTF_D_e16_139.7	CTGAGCATTTGGATTTCGTA
HLTF_H_e23_181.0	TGGATTTGTGTTTACTCGTT
HLTF_H_e23_181.1	TTTGTGTTTACTCGTTTGGA
HLTF_H_e23_181.2	TACTCGTTTGGATGGTTCCA
HLTF_H_e24_81.1	CTTGCTTCTGACCAAGTCTA
HR_e17_165.23	AGGCACCAGCACGGCCTCTC
HR_e17_165.25	GCACCAGCACGGCCTCTCCG
HR_e17_165.26	CACCAGCACGGCCTCTCCGG
HR_e18_129.18	TGACGCTGACTGTGCTCACC
HR_e18_129.2	GCATAAAGCAGGTGGCAGTC
HR_e18_129.3	CATAAAGCAGGTGGCAGTCA
HSPBAP1_e3_182.1	TGTGACCAGTCTAGTATTTC
HSPBAP1_e3_182.7	ATGGTCCAGAAATACTAGAC
HSPBAP1_e3_182.8	ACTAGACTGGTCACAGTTCC
HSPBAP1_e4_137.11	GGACTCCTATGGTTGTAACT
HSPBAP1_e4_137.15	ACCATAGGAGTCCAGATGAC
HSPBAP1_e4_137.7	TACATTGTGGATTGGCTCCT
HSPBAP1_e5_172.2	CATGCGGTTACACTGAGCCC
HSPBAP1_e5_172.4	CTTTGAGCTTTCCGGAACTG
HSPBAP1_e5_172.8	TCTTCATAAGGGATTCTAGT
INO80_D_e13_81.3	AGTACAGAGCATTGCCCTTC
INO80_D_e14_96.3	CAATTGTTAAGTGTAGACGC
INO80_D_e15_60.2	CTGATGACTTTTCTATCATG
INO80_D_e16_143.11	TGTATTGCCACTTGACCCGC
INO80_H_e27_128.7	GACCAGGATGATAGACCTAC
INO80_H_e28_95.5	GTCTCGCCTCTCCGAGATCT
INO80_H_e29_73.0	TTCCTGTTAAGCACACGAGC
INO80_H_e30_95.11	CTTTGTCTGCCCTAAGCGGT
JARID2_e12_115.1	TCCCTGGCTAAATATTGGCA
JARID2_e12_115.8	GACCATGCCAATATTTAGCC
JARID2_e13_106.4	CTGCAAGCCAATGGCACCCC
JARID2_e13_106.5	TGCAAGCCAATGGCACCCCA
JARID2_e14_158.16	CCGGGAAGCAGACGACAAAC
JARID2_e14_158.20	CTCTTTGCACAGCACCTCCG
JMJD1C_e21_131.3	TTTTTTGTACGTCCTGATCT
JMJD1C_e21_131.4	TACGTCCTGATCTAGGACCC
JMJD1C_e21_131.6	TCAGGACGTACAAAAAATCC
JMJD1C_e22_86.0	GCTGCTAAAGATCATGATAT
JMJD1C_e22_86.1	GTAAATATACTAGTTTATGT
JMJD1C_e22_86.2	CAACATCAGAAACTTCAATA
JMJD4_E1_139.0	GTTTTCCAGCGCCTTCACGC
JMJD4_E1_139.14	CCGTAGCAGGTGGTCGAAGT
JMJD4_E2_166.20	TGGGGTTCGAGTTGTATTCC
JMJD4_E3_126.0	CTGTGTACTTCTCGTCCGAC
JMJD4_E3_126.7	ACTACCGCTTTGTCTACGCG
JMJD4_E4_268.37	GCTGGGGAGGTCACGTCGTA
JMJD4_E4_268.42	GTTGCCGTGGCGGTCCCGCA
JMJD6_e3_280.11	ATCAAAGTGACCCGAGACGA
JMJD6_e3_280.3	TGGGATTCACATCGACCCTC
JMJD6_e3_280.45	TGAATCCCAGTTCCGGAGCG
JMJD6_e4_52.0	CGATAGTAGTGTCGAGATTG
JMJD7_e2_95.10	GCGGATAATGCACGGCCTGT
JMJD7_e3_254.41	ACGGCATCCGCGTAACCATC
JMJD7_e4_57.0	TGCCCGATGCTGTGAACTTC
JMJD7_e5_96.4	GGGATGAAGGGCCGGTCGCT
JMJD7_e6_77.10	TCAGTTAGCTGGTAGGTTGC
JMJD8_E3_49.6	CAGGATGACGGGCCTGACGA
JMJD8_E4_97.12	GCAACCTGTCGCGGGAGCAC
JMJD8_E5_69.9	CTGCTCCACATACTCCTGGA
JMJD8_E6_120.1	GGACAACAACTTCACCGAGT
JMJD8_E7_68.4	GGGTACTCAGAAGTGATCTA
JMJD8_E9_30.0	TGCTGTACTTCCCCGACCGC
KAT2A_BD_e17_64.2	TTGGGCCAGCAGGTTTTTGA
KAT2A_BD_e17_64.4	GAGGGTTGTGTAGAGCTGGT
KAT2A_BD_e17_64.6	GGGTTGTGTAGAGCTGGTCG
KAT2A_BD_e18_158.15	AGTTGGCGATGACCCGCTGC
KAT2A_BD_e18_158.19	GCTTCCGGGTCACGTAGTAG
KAT2A_BD_e18_158.5	CTGTCGCGAGTACAACCCCC
KAT2B_BD_e17_85.0	TCAAAGCGCTTGGCCCTTCA
KAT2B_BD_e17_85.3	TGAAGTTATAAGGTTCCCCA
KAT2B_BD_e17_85.8	TGAAGGGCCAAGCGCTTTGA
KAT2B_BD_e18_190.12	GGGGTTGTACTCTTTGCAAT
KAT2B_BD_e18_190.13	ACACGTAGTACCTATTCTTG
KAT2B_BD_e18_190.14	ATTCTTGAGGCGTTCACTCA
KDM1A_e11_140.8	GGGACACAGGCTTATTATTG
KDM1A_e13_135.3	GAACTCGGCAGTAATATCTC
KDM1A_e14_112.1	CAACTCTCTCCCTTAAGCAC
KDM1A_e15_133.6	AGTGCGACAGGTTCGCTACA
KDM1A_e16_188.13	GGTGGCACAAACTGAACGGC
KDM1A_e17_115.1	GTGTTTTGATCGGGTGTTCT
KDM1A_e18_128.5	TGTGATTGTTGGCCGATGCC
KDM1A_e19_147.2	TCGTTGGCGTGCTGATCCCT
KDM1A_e8_82.0	CGAGTTGCCACATTTCGCAA
KDM1A_e9_95.4	GTCCGTTGGCTTCATAAAGT
KDM1B_e11_138.6	TCTTTTAAAGGCGTCACAGT
KDM1B_e12_132.8	TCAATTATCACCGAGTACCC
KDM1B_e13_75.2	GTGCAGGTTACCACTACAGA
KDM1B_e14_117.3	GCTATCAACAGCTTAGGCGC
KDM1B_e15_126.10	GGCAAAAAGCCCTCGCTTGC
KDM1B_e16_123.4	GGGAGGCTGTCGCATCCGTG
KDM1B_e17_153.11	CAAGGAACCGTCTTTTTCGC
KDM2A_E10_56.0	CCTACAGACACATTAGTGTT
KDM2A_E10_56.4	CCAAACACTAATGTGTCTGT
KDM2A_E8_93.0	TACTGTCTAATGAGTGTTCG
KDM2A_E8_93.6	TTTGGTATCACATCCATCAA
KDM2A_E9_154.1	ACCTGGAGCTGTACGAGAAT
KDM2A_E9_154.10	TCAGCGCATTGAGCTCAAGC
KDM2B_e6_107.0	TGGACTGGGTGGACAACATG
KDM2B_e6_107.3	CATCTCTGCAATGGCGTTCG
KDM2B_e6_107.7	TGTTGTCCACCCAGTCCACC
KDM2B_e7_94.10	AAGTGCCTCCAAAGTCGATG
KDM2B_e7_94.3	ACTTTGGAGGCACTTCCGTT
KDM3A_e21_131.0	TTCCACTGCCCGAGTACACA
KDM3A_e21_131.1	CCCGAGTACACAAGGCGAGA
KDM3A_e21_131.13	CGCCTTGTGTACTCGGGCAG
KDM3A_e22_95.1	ACTCCTGAAGATCGGAAATA
KDM3A_e22_95.4	GCTAATGTCATGGTCTATGT
KDM3A_e22_95.5	GTTCCATATTTCCGATCTTC
KDM3B_e19_131.11	ATTGAGCCTGCCATCTCGTT
KDM3B_e19_131.2	ACGAGATGGCAGGCTCAATC
KDM3B_e19_131.7	CATAGGCGTTGTACATCTTG
KDM3B_e20_86.1	GTCTGATGCTGTTAATGTGA
KDM4A_e5_95.0	TGTGGAAGACATCCTTTGCT
KDM4A_e6_50.2	ACCTGAGCATGGAAAGCGGT
KDM4A_e6_50.3	TCCAACCGCTTTCCATGCTC
KDM4A_e7_104.4	ATATTTCTTCAGCATTAACG
KDM4A_e7_104.5	TCAGCATTAACGGGGAAATC
KDM4A_e8_95.6	AACCATGGTTAAAGCCGGCA
KDM4A_e8_95.8	AGCCGGCATGGTAACCATAA
KDM4B_e6_106.0	TGTGGAAGACCACCTTCGCC
KDM4B_e6_106.11	GTCCTCGGTGTGCCAGGCGA
KDM4B_e7_50.1	ACCAGAGCACGGCAAGCGCC
KDM4B_e7_50.4	TCCAGGCGCTTGCCGTGCTC
KDM4B_e8_104.11	TGAGGGTCATCTTATGCCGC
KDM4B_e8_104.12	GGTCATCTTATGCCGCAGGA
KDM4B_e8_104.5	AGTACGGGATCCCCTTCAGC
KDM4B_e9_96.5	ACCCGTGATTGAAGCCGGCG
KDM4B_e9_96.6	GAAGCCGGCGTGGTAGCCGT
KDM4B_e9_96.7	AAGCCGGCGTGGTAGCCGTA
KDM4C_e5_106.1	TGCATGGCACACCGAAGACA
KDM4C_e5_106.7	TTCGGTGTGCCATGCAAACG
KDM4C_e6_50.0	TATGCTATACCTCCGGAGCA
KDM4C_e6_50.1	TCAAGTCGTTTTCCATGCTC
KDM4C_e6_50.2	AGTCGTTTTCCATGCTCCGG
KDM4C_e7_104.5	GAAGAAATGCATCACACCCT
KDM4C_e7_104.6	AAGAAATGCATCACACCCTT
KDM4C_e7_104.8	CACACCCTTGGGAGCTGCTT
KDM4C_e8_96.1	TTCCCATATGGCTACCATGC
KDM4C_e8_96.5	AACCAGCATGGTAGCCATAT
KDM4D_e3_349.26	TCCCTTCAATCGCATAACTC
KDM4D_e3_349.27	CTTCAATCGCATAACTCAGG
KDM4D_e3_349.33	CCATGGTTTCAACTGCGCAG
KDM4D_e3_349.39	CTCCTGAGTTATGCGATTGA
KDM4D_e3_349.45	GGCCACCTTGTGCCGCAGGA
KDM4D_e3_349.63	CTCTGTATGCCAAGCAAACG
KDM5A_e11_79.1	TTCTTTTTGCTGGCACATTG
KDM5A_e12_163.16	GCTGGGATTCAAATAACTCG
KDM5A_e12_163.5	CATGAACCCCAACGTGCTAA
KDM5A_e12_163.8	CCATGCTCCATTAGCACGTT
KDM5A_e13_120.2	CTATCACTCTGGATTTAACC
KDM5A_e13_120.7	AATCCAGAGTGATAGGCACG
KDM5B_e11_86.2	ATTCAATTAACTACTTGCAC
KDM5B_e11_86.5	AGTTAATTGAATAGCTCCAG
KDM5B_e12_163.12	GCTGATGGAGGAGATCCGGC
KDM5B_e12_163.13	CTGATGGAGGAGATCCGGCT
KDM5B_e12_163.17	ATACCCTGGGACTCCATACC
KDM5B_e13_120.0	TACCGAACTAATCAGTGTGC
KDM5B_e13_120.1	ACCGAACTAATCAGTGTGCT
KDM5B_e13_120.2	CCGAACTAATCAGTGTGCTG
KDM5C_e11_95.9	GACCATGCCCACGTAGAGCC
KDM5C_e12_163.1	GTGAGCCGAAGACCTGGTAT
KDM5C_e12_163.15	GGCTGGCTATCAAATAGTTC
KDM5C_e12_163.18	AAGTGAGGGCACCCCATACC
KDM5C_e13_120.10	AAGCCGCTGTGGTAAGCACG
KDM5C_e13_120.3	CCAAGGCTACAACTTTGCCG
KDM5C_e13_120.6	CCTCGGCAAAGTTGTAGCCT
KDM5D_e13_79.1	AGCATTTTGTTGGCATATTG
KDM5D_e14_163.1	CTGGTATGGTGTACCCTCCC
KDM5D_e14_163.18	GGTACACCATACCAGGTCTT
KDM5D_e14_163.8	GATTCATGAGAGTGACAAGC
KDM5D_e15_118.1	TCCGCACAAACCAGTGTGCA
KDM5D_e15_118.5	CTTCAGCAAAATTGTAGCCT
KDM5D_e15_118.7	AAACCACTGTGGTAAGCACG
KDM6A_e25_115.7	AGAACACCCCAGTAACCTTC
KDM6A_e25_115.8	ACAAACCATTCACAGTCACC
KDM6A_e26_188.12	GTTCATTGGGTTCAGGCTAT
KDM6A_e26_188.17	CGCTGAATAAACCTATACAC
KDM6B_e18_115.4	TCGCGGTGCACGAGCACTAC
KDM6B_e18_115.6	GCGAACCACTCGCAGTCGCC
KDM6B_e18_115.7	CGAACCACTCGCAGTCGCCT
KDM6B_e19_188.0	GCACGGCGTGGACTACTTGA
KDM6B_e19_188.26	CGCTGCACGAAGCGGTACAC
KDM6B_e19_188.5	TACCGCTTCGTGCAGCGACC
KDM7A_e6_187.15	TGGCCAATAATTTTCCACCC
KDM7A_e6_187.17	GAAAGTTTTTTGGCTATATC
KDM7A_e6_187.7	GATTTCCACATTGACTTCGG
KDM7A_e6_187.8	ACTTCGGTGGAACTTCAGTC
KDM7A_e6_187.9	CAGTCTGGTACCATGTCCTC
KDM8_e4_133.0	GAGTATATCCAGGAGATCGC
KDM8_e4_133.7	TGAACTCGTTGACCGTCATG
KDM8_e4_133.8	GAACTCGTTGACCGTCATGA
KDM8_e5_45.0	CAAAGAGCTGGTGCTGAGCA
KDM8_e5_45.1	GCAAGGTACCCGACGTCCCT
KDM8_e6_150.10	CAATGCCTGGTTTGGTCCCC
KDM8_e6_150.12	AACCATCTCCCCACTACATC
KDM8_e6_150.27	CGCCCAGGCTGCAGTAGTCG
KDM8_e7_159.0	TGACGTGGAGAATCCCGACC
KDM8_e7_159.11	AGTATTTCACCGGGATGAAC
KDM8_e7_159.7	CTGGCATTACGTGCGGGCTC
KMT2A_BD_e16_174.15	CTGGTGGATCAGGTCCTTCG
KMT2A_BD_e16_174.16	TGGTGGATCAGGTCCTTCGG
KMT2A_BD_e16_174.22	TCTGTCTCGGGATTTAAGTC
KMT2A_BD_e17_111.1	GCAGCCATTAATTCAGATGG
KMT2A_BD_e17_111.4	GAAGGACTTGACCATGCTGT
KMT2A_BD_e17_111.6	CTGTCCTCCATCTGAATTAA
KMT2A_BD_e18_50.1	GGTTCAGTGTCAAAAAGTCC
KMT2A_BD_e18_50.2	GTGTCAAAAAGTCCAGGTTT
KMT2A_BD_e18_50.3	GACTTTTTGACACTGAACCA
KMT2B_e36_130.0	CTGTAAGCGCAACATCGACG
KMT2B_e36_130.2	GTAAGCGCAACATCGACGCG
KMT2B_e36_130.3	TAAGCGCAACATCGACGCGG
KMT2B_e37_218.0	CGGGTGCTATATGTTCCGCA
KMT2B_e37_218.11	GATGGGGAACTTGTAGTCGT
KMT2B_e37_218.25	GGCGGCATTGCCATGCATCG
KMT2C_e58_117.3	TTCGAAACGAAGTAGCCAAC
KMT2C_e58_117.5	CCCGATGTACTCAATGACCA
KMT2C_e58_117.6	CAATGTCTCGAGCAGCATAC
KMT2C_e59_74.1	GTGATTGACGCGACGCTCAC
KMT2C_e59_74.2	ATTGACGCGACGCTCACAGG
KMT2C_e59_74.3	TTGACGCGACGCTCACAGGA
KMT2C_e60_109.0	TTCGTGTGCACCTAATTGTG
KMT2C_e60_109.5	TCCTTTCTGGATTCTCCGAC
KMT2C_e60_109.7	CACAATTAGGTGCACACGAA
KMT2D_e50_153.15	GTAGATTTTCTCCCGCCGGT
KMT2D_e50_153.16	GGCCACCTCGTTCCGAATGA
KMT2D_e50_153.9	TGGCACCATCATTCGGAACG
KMT2D_e51_74.0	GTGATTGATGCTACGTTGAC
KMT2D_e51_74.1	ATTGATGCTACGTTGACCGG
KMT2D_e52_109.3	TCCAGCCGGCGAATCCCCAA
KMT2D_e52_109.6	TCCTTTGGGGATTCGCCGGC
KMT2D_e52_109.8	ACGACTTCGGCCACACAGTT
MINA_e2_254.19	GAACAGGGACCCATAGTATG
MINA_e3_120.4	AATGTGTACATAACTCCCGC
MINA_e4_129.12	CCACGCTGTACTCTCGTGCC
MINA_e5_104.4	ATCAAGCGGACACTCCTGCG
MINA_e6_103.8	AGTTACGGACCGGCATACCC
MINA_e7_172.5	ACACTTGCAGACCGGCTGGA
MLL1_e35_130.12	AAAAGACCCCGGCCATGGAT
MLL1_e35_130.6	TTCCCGCTTGTCAGTCTGGA
MLL1_e35_130.8	GATGGAGCGGATGACGTTGC
MLL1_e36_237.14	TCCTCGGTAGATCTTACGCA
MLL1_e36_237.6	CTCGGGTCATCAATATTGAT
MLL1_e36_237.8	GCGTAAGATCTACCGAGGAG
MLL5_e11_105.0	GCACTTATCATTGAATACAG
MLL5_e11_105.4	TATTCAATGATAAGTGCATC
MLL5_e11_105.5	TCAATGATAAGTGCATCAGG
MLL5_e12_118.4	GTGTTGATGCAAGGACTTTT
MLL5_e12_118.6	GGAATGAGGCTCGATTCATC
MLL5_e12_118.7	ATGAGGCTCGATTCATCAGG
MLL5_e13_110.1	TTCTATACACAGTATTCCAA
MLL5_e13_110.2	TCTATACACAGTATTCCAAA
MLL5_e13_110.3	ATTGCCTTTGATTTTGACTA
MOF_e10_135.9	GTGTGACACAGATCACGTGC
MOF_e5_164.14	CAATTTCGTAGTTCCCGATG
MOF_e6_90.7	TGCGGTAGATCTCTTTCCCG
MOF_e7_141.6	CCTGACTGAGGTGGACCGGC
MOF_e8_94.3	CCTACCAACGCCGCGGCTAC
MOF_e9_151.11	GAGATCCTGCGGGACTTCCG
MORF_e12_162.0	CTTGTTAGCCAAGCTCTTCC
MORF_e12_162.8	CATCATAATACAACGTTTTG
MORF_e12_162.9	AATACAACGTTTTGTGGTCC
MORF_e13_94.8	CTGGGGCATGATCATTATGC
MORF_e14_210.22	AGACGGCCCAGATCGGAGAG
MORF_e14_210.3	TGAAAAGCCTCTCTCCGATC
MOZ_e12_162.1	CAAAACCCTCTATTACGATG
MOZ_e12_162.7	ATGGCTCCACATCGTAATAG
MOZ_e12_162.8	TGGCTCCACATCGTAATAGA
MOZ_e13_94.4	ACCTGCCATAGCCCTTACGC
MOZ_e13_94.5	TAGCCCTTACGCTGGTATTG
MOZ_e14_210.0	TATTTGTTATCAAAGCGTGA
MOZ_e14_210.3	AGAGAAACCGTTATCTGATC
NAT10_e18_75.1	CCAGACTTTGGTGGTCTGTC
NAT10_e18_75.4	TGGTGGTCTGTCTGGTGGAA
NAT10_e18_75.5	GCTGTTCACCCAGATTATCA
NAT10_e18_75.6	CTGTTCACCCAGATTATCAA
NAT10_e18_75.7	CCAGACAGACCACCAAAGTC
NCOA1_e17_403.2	AATGTTGGCACAACGTCAGC
NCOA1_e17_403.26	GCTCACCATGCTGTTGCGGT
NCOA1_e17_403.31	TGCTAGTTGTGAAAACGGGC
NCOA1_e18_175.12	GTCTGGTGACTGATACCCGG
NCOA1_e18_175.13	GGTGACTGATACCCGGAGGC
NCOA1_e18_175.22	AGGGATTGGCATCGGCACCA
NCOA2_e19_235.10	GAGCAACCCTCGGATTCCCC
NCOA2_e19_235.14	GCATTTGCCTGGGGAATCCG
NCOA2_e19_235.16	CGAGGGTTGCTCATAGTTGC
NCOA2_e20_178.17	CGCCCATCCATTTATGTCGG
NCOA2_e20_178.18	GCCCATCCATTTATGTCGGA
NCOA2_e20_178.20	CCATCCATTTATGTCGGAGG
NO66_e1_980.106	AGTCACCCCAGGTATTGCGC
NO66_e1_980.131	GGCCTCGATGTCGTCGTAGT
NO66_e1_980.160	TCGTCCGTTGATGTAGCGAG
NO66_e1_980.162	CGTTGCGCAGCATCGAATCC
NO66_e1_980.7	GGATTCGATGCTGCGCAACG
NSD1_e19_117.0	TGAATTTGTGAATGAGTATG
NSD1_e20_142.13	TGGGACCAGCATCAATGATT
NSD1_e20_142.4	GTGAATGGAGATACCCGTGT
NSD1_e20_142.7	TAGTGCAAAAAGGCCTACAC
NSD1_e21_41.0	AACTACAACCTAGAATGTCT
NSD1_e21_41.1	ACATTCTAGGTTGTAGTTGA
NSD2_e19_73.7	GGTGGGGCCTGGTCGCCAAG
NSD2_e19_73.8	GTGGGGCCTGGTCGCCAAGA
NSD2_e20_117.0	GAATTTGTTAACGAGTACGT
NSD2_e20_117.3	CGTTGGGGAGCTGATCGACG
NSD2_e21_142.16	TGGGGCCAGCGTCTATTATA
NSD2_e21_142.6	GTGAATGGGGACACTCGTGT
NSD3_e20_117.1	AATTAGTTACACTGTTCTCG
NSD3_e20_117.2	ATTAGTTACACTGTTCTCGT
NSD3_e21_142.0	ATAATTGATGCCGGCCCAAA
NSD3_e21_142.11	TTGGGCCGGCATCAATTATA
NSD3_e21_142.4	GTGAATGGAGATGTTCGAGT
PADI4_e10_108.0	CCCACACAAAACGCTGCCCG
PADI4_e11_155.15	CAGGGGCAAGGAATACCCGC
PADI4_e12_145.10	AGCTCAGGAACTCGTCCACG
PADI4_e13_103.11	CTTGATCCCTTCGAACAGCA
PADI4_e14_70.0	GAGAGAACATAATTCATTTG
PADI4_e15_129.1	GAACCGCGAGCTGCTGAAGC
PADI4_e8_104.8	CACGCGTACACCTCCTGCGG
PADI4_e9_112.0	CCTGAAGTCAGTGACTACTC
PBRM1_BD1_e3_98.0	TAATACCATCCGAGACTATA
PBRM1_BD1_e3_98.1	CCGAGACTATAAGGATGAAC
PBRM1_BD1_e3_98.6	TTCATCCTTATAGTCTCGGA
PBRM1_BD1_e4_148.0	TCAACCAGACTATTATGAAG
PBRM1_BD1_e4_148.5	TGGATTTTCATCAAGTCAAT
PBRM1_BD1_e4_148.6	GAAACCACTTCATAATAGTC
PBRM1_BD1_e5_86.0	ATAAAGCCGCTTGCAAACTC
PBRM1_BD1_e5_86.3	CAAACTCATTTCTTGTTCGA
PBRM1_BD1_e5_86.5	TTGCAAGCGGCTTTATATTC
PBRM1_BD2_e6_117.1	GTTGTAGCTACAAATCCATC
PBRM1_BD2_e6_117.2	TCGCTAATGAGACGTCCTGA
PBRM1_BD2_e6_117.5	AGGATCTCCTTCAAGTAAGC
PBRM1_BD2_e7_69.1	ATCTCAAGACCATTGCCCAG
PBRM1_BD2_e7_69.2	GCAATGGTCTTGAGATCTAT
PBRM1_BD2_e8_99.1	GCCAAAACTTATAATGAGCC
PBRM1_BD2_e8_99.2	GCCAGGCTCATTATAAGTTT
PBRM1_BD2_e8_99.4	TGCGAGGAGATCTATATCTT
PBRM1_BD3_e12_158.2	AGGAGTTGTCGGAATAACCA
PBRM1_BD3_e12_158.3	GGAGTTGTCGGAATAACCAA
PBRM1_BD3_e13_140.1	TTTTAGAACTCGCTTGTAGA
PBRM1_BD3_e13_140.2	TCGCTTGTAGATGGCTGAAT
PBRM1_BD3_e13_140.4	ATTGGGCACATTATAGCGTT
PBRM1_BD4_e15_277.0	GTTCTTGAAGCTCGAGAGCC
PBRM1_BD4_e15_277.10	AGCTGATGTTCCGGAATGCC
PBRM1_BD4_e15_277.14	GCCCTCCTCATTATAGTGCC
PBRM1_BD5_e17_310.11	CTCCGGCTCATTGTATGTAC
PBRM1_BD5_e17_310.16	TTAATAGTCAGATAGTAGTC
PBRM1_BD5_e17_310.9	TGCCTGTACATACAATGAGC
PBRM1_BD6_e17_246.5	TTGAAAATAATCGCTACCGT
PBRM1_BD6_e17_246.7	AAGTATTGGAACGAGCAAGA
PBRM1_BD6_e17_246.8	CTTGAAATAAATCAAGCCGA
PCAF_e11_118.0	ATTAAAGATGGCCGTGTTAT
PCAF_e11_118.1	AAAGATGGCCGTGTTATTGG
PCAF_e11_118.7	TCTCTGTGAATCCTTGAGAT
PCAF_e11_118.9	AACAGATACCACCAATAACA
PCAF_e12_59.0	ATTCTTTCAAATGATTCATC
PHF2_e6_79.6	AGGCGCCCCCAGAGTCGATG
PHF2_e7_163.12	CAGACCGCCAGCGCTCATAC
PHF2_e7_163.13	AGACCGCCAGCGCTCATACA
PHF2_e7_163.9	ACTTGTAGCATTTGTCGACC
PHF2_e8_50.1	ACTCACCCCTGTGGACTGCC
PHF2_e8_50.3	GTGGACTGCCTGGCCTTCGC
PHF8_e7_187.10	AGGCAGTACTTCTGTACATT
PHF8_e7_187.12	GACAGCTTTCGAACAATCTT
PHF8_e7_187.13	CAATCTTCGGTGTCTCCACA
PHF8_e7_187.2	TGTCATGGGTCGAAAACTTG
PHF8_e7_187.8	AGCTATCTCGCACACTCATG
PhIP_BD1_e30_86.1	AGAATGGGGTACCAATCCCA
PhIP_BD1_e30_86.7	GTACCCCATTCTCCATCAAG
PhIP_BD1_e31_121.0	CTCAGCATTTGTGGCCCCCG
PhIP_BD1_e31_121.12	ATAGGCTTGCAGATCCACGG
PhIP_BD1_e31_121.5	TTAATTGTACTTAGATCCGT
PhIP_BD1_e32_126.0	GCGGGTTTCTTCCCTAATGT
PhIP_BD1_e32_126.4	GATTTCACAATAGGGCTTCC
PhIP_BD1_e32_126.5	TATATCGAACTTCCCACATT
PhIP_BD2_e35_80.0	TTCAGAGCCTTTCCGTCAGC
PhIP_BD2_e35_80.2	CAAGGAGATCTACCGGCTGA
PhIP_BD2_e35_80.3	AGATCTACCGGCTGACGGAA
PhIP_BD2_e36_153.0	AGACATCATTGACACTCCAA
PhIP_BD2_e36_153.1	TACCGTTAGAGAAACTTTAG
PhIP_BD2_e36_153.9	CTAACGGTAGCAAAATCCAT
PhIP_BD2_e37_80.0	GTTCTTCAAAGAAAGCAGAC
PRDM2_e3_47.0	CTTCTGCTGTTGACAAGACC
PRDM2_e3_47.1	GCTGTTGACAAGACCCGGAT
PRDM2_e4_104.3	AAAAAATTTGGGCCATTTGT
PRDM2_e5_153.4	ACTGGCTGCGATATGTGAAT
PRDM2_e5_153.5	CTGGCTGCGATATGTGAATT
PRDM2_e6_63.3	AGCTCCTGGTCTGGTACAAT
PRDM2_e6_63.7	AGCTCCTCGCCCGGCGCGAT
PRDM8_e8_135.1	GAACAGTACCGTATATCTTT
PRDM8_e8_135.11	AGCATTCTCAGGGATGTCGC
PRDM8_e8_135.12	ATTCTCAGGGATGTCGCAGG
PRDM8_e9_190.13	AACTAGTAACTCCTCGTCTT
PRDM8_e9_190.8	TGTTCTACCGCTCTCTCCGC
PRDM8_e9_190.9	CCGCAGGATTGCCAAAGACG
PRDM9_e10_135.11	GTATGGGGATGAATACGGCC
PRDM9_e8_158.10	TCTGCACTTTGGCCCTTATG
PRDM9_e8_158.18	CTGTAATTCGGCCCTCATAA
PRDM9_e8_158.7	TGAGGCATCTGATCTGCCGC
PRDM9_e9_68.4	AAGATAAATCCTGGGCCAAC
PRMT1_e4_73.0	CTGGACGTCGGCTCGGGCAC
PRMT1_e4_73.6	GCCGGGGCCCGCAAGGTCAT
PRMT1_e4_73.7	GACCTTGCGGGCCCCGGCCT
PRMT1_e6_143.13	TGCTCTATGCCCGGGACAAG
PRMT1_e6_143.14	CTTGTCCCGGGCATAGAGCA
PRMT2_e6_162.10	CCAGGATGACTTTATCCGTC
PRMT2_e6_162.11	CAGGATGACTTTATCCGTCA
PRMT2_e6_162.8	TCTTCTGTGCACACTATGCG
PRMT2_e7_165.10	GGATGTGGTGCTGCCCGAGA
PRMT2_e7_165.12	GCCCGAGAAGGTGGACGTGC
PRMT2_e7_165.21	TGTCAGCAAAGCCGTTCTGC
PRMT3_e10_100.0	GATACTATTACACTAATTAA
PRMT3_e10_100.1	TAGATGTTATCATATCTGAG
PRMT3_e10_100.2	ATAACATCTACTTTTTCTAC
PRMT3_e9_122.3	CTATGTTTGCTGCTAAAGCT
PRMT3_e9_122.5	TGCTAAAGCTGGGGCGAAGA
PRMT3_e9_122.6	GCTGGGGCGAAGAAGGTTCT
PRMT5_e11_123.12	CAGCATACAGCTTTATCCGC
PRMT5_e11_123.13	ATACAGCTTTATCCGCCGGT
PRMT5_e11_123.14	TATCCGCCGGTCGGCCTGCT
PRMT5_e12_106.10	CTGATGAGACTACGGTCACT
PRMT5_e12_106.3	CCGTAGTCTCATCAGACATG
PRMT5_e12_106.4	CGTAGTCTCATCAGACATGA
PRMT6_e1_281.34	TCAGCCACTTGGTTCGCGCG
PRMT6_e1_281.50	CTCTACCGCGTACACGCGCC
PRMT6_e1_281.6	CCGGCGCGTGTACGCGGTAG
PRMT7_e5_73.0	CACGGGACTCTTGTCAATGA
PRMT7_e5_73.1	GGGACTCTTGTCAATGATGG
PRMT7_e5_73.2	TCAATGATGGCGGTCACAGC
PRMT7_e6_79.2	TGGCTTTAGTGATAAGATTA
PRMT7_e6_79.3	TTCACAGCAGCATCAGCCAT
PRMT8_e3_68.3	TCCATGTTCGCTGCCAAGGC
PRMT8_e3_68.8	CCCTGCCTTGGCAGCGAACA
PRMT8_e4_64.0	CTACTCAGAGAAGATCATTA
PRMT8_e4_64.1	GATCATTAAGGCCAACCACT
PRMT8_e4_64.2	CTCTGAGTAGTCAGAAATAC
PRMT8_e5_143.10	TCAACACGGTGATCTTTGCC
PRMT8_e5_143.11	CAACACGGTGATCTTTGCCA
PRMT8_e5_143.13	AAAGATCACCGTGTTGAGCA
PRMT9_e4_168.0	TGAACTTGCCTGTGATGTCG
PRMT9_e4_168.4	GTTTGCTGCCACGACATCAC
PRMT9_e4_168.5	ATCACAGGCAAGTTCATACA
PRMT9_e4_168.6	GGCAAGTTCATACATGGTCT
PRMT9_e4_168.7	CATGGTCTTGGATAACTCAC
RAD54L_D_e7_237.21	ATCCTTAGATCCTCCATCGA
RAD54L_D_e8_125.10	GACTCCAACATGAAGGCGGA
RAD54L_D_e9_95.6	GGAGATGAGCACCCGCCGGC
RAD54L_H_e14_124.7	CTTTGTCACTGCTACGGCTT
RAD54L_H_e15_79.0	TACTTATACGTCCGCCTGGA
RAD54L_H_e16_180.9	TCTCATTGGGGCTAACCGGC
RAD54L2_D_e10_135.5	AGAATATCCGCTCTCGCCGC
RAD54L2_D_e7_118.9	GGACTGTTTTGGCTGGCGTG
RAD54L2_D_e8_134.9	CAGGCTTGTTGTCAGCCGGG
RAD54L2_D_e9_197.16	GACTGGGTGAGAACGCTTCT
RAD54L2_H_e13_119.0	CTTCTGACTAATTACCAGAC
RAD54L2_H_e14_119.4	CCCTGTCCACCTGGTACCGA
RAD54L2_H_e15_100.9	AATAAGCCGCTCCCTCTCAA
RAD54L2_H_e16_135.7	GTATGTCGGGTATACCGTTA
SCRAP_D_e14_137.13	CTCCCAGTTCAACATCACGC
SCRAP_D_e14_137.15	CAGTTCAACATCACGCTGGT
SCRAP_D_e15_170.7	GATAGCGCCAGTTCTTGCGA
SCRAP_D_e15_170.8	GCGCCAGTTCTTGCGACGGA
SCRAP_H_e28_170.10	TAGTAGATCCATCCAGGCGC
SCRAP_H_e29_197.18	CAATTCGGTGACAGCGGTCC
SETD1A_e17_120.4	CCGGAGCCGGATCCACGAGT
SETD1A_e18_138.0	GCGGGAGAAGCGCTACGTGC
SETD1A_e18_138.16	TGTCGTGGTCCACCCGGAAC
SETD1A_e18_138.17	GTAGCGCTTCTCCCGCATGT
SETD1A_e19_118.2	GCAGCCCATTGGCGTGGACG
SETD1A_e19_118.5	GATCTCCTCGTCCACGCCAA
SETD1A_e19_118.6	ATCTCCTCGTCCACGCCAAT
SETD1B_e15_95.7	ACCATCTCGTCAGCCGCGAT
SETD1B_e16_138.10	CGCGAAGTTGCCGCACTTGG
SETD1B_e16_138.11	GCACTTGGTGGCGTCGATGA
SETD1B_e16_138.9	GCGCGCGAAGTTGCCGCACT
SETD1B_e17_118.1	CTATGCCAAGGTGATCACGG
SETD1B_e17_118.2	GCAGCACATTAACGTCAATG
SETD1B_e17_118.3	TGACTATAAGTTCCCCATCG
SETD2_e5_124.1	TGTCCTAGAATATTGTGGAG
SETD2_e5_124.2	AGAGTTTAAAGCTCGAGTGA
SETD2_e5_124.5	GTACCTCTCCACAATATTCT
SETD2_e6_78.0	ATAATAGATGCCACTCAAAA
SETD2_e7_98.0	GGACTGTGAACGGACAACTG
SETD2_e7_98.2	GTGAACGGACAACTGAGGGT
SETD2_e7_98.3	TGAACGGACAACTGAGGGTT
SETD4_e6_175.12	CAGGTACGGAGCGAGTGCAC
SETD4_e6_175.16	GAAAGGCATTCCCGCTGCCT
SETD4_e6_175.19	GGGCCTCAGGTACACGGCTC
SETD4_e7_103.0	AAATTAGAACGACTTCACGT
SETD4_e7_103.2	GAAGAGGTATTCATCTGTTA
SETD5_e10_118.2	TGTGTGGATGCCCGTACTTT
SETD5_e10_118.4	GAGCATCATTACCGAAAGTA
SETD5_e10_118.5	AGCATCATTACCGAAAGTAC
SETD5_e11_110.0	GTGCGACACATGATTGCAGA
SETD5_e11_110.1	TGCGACACATGATTGCAGAT
SETD5_e9_105.1	ACTCTTATAATAGAGTATCG
SETD5_e9_105.2	CTCTTATAATAGAGTATCGT
SETD6_e4_118.10	GTTCTAGGGAGCGAACCCTG
SETD6_e4_118.16	ATCGGGGTGGGCTTCCATGA
SETD6_e4_118.19	TGAAGGGCAGCACGATGGAC
SETD6_e5_121.11	GGCACCATCACGGGGGAGTT
SETD6_e5_121.2	GGAGCCCAACTCCCCCGTGA
SETD6_e5_121.3	TTCTAGATTGGCGTTGTGAT
SETD6_e6_67.6	ATCTCATGGCCTTTAGGAAT
SETD7_e6_86.0	TGGAGAAGGACTTTTTTCAA
SETD7_e6_86.1	ACTTTTTTCAAAGGTAGCTG
SETD7_e6_86.2	CTTTTTTCAAAGGTAGCTGT
SETD7_e7_158.10	AGGCACAGTACTTGGATACG
SETD7_e7_158.11	GTACTTGGATACGTGGTTAT
SETD7_e7_158.13	GATACGTGGTTATAGGGCTC
SETD7_e8_95.11	CATTTGATGGGCCCAAAACG
SETD7_e8_95.12	ATTTGATGGGCCCAAAACGG
SETD7_e8_95.8	AGGGTGCGGATGCATTTGAT
SETD8_e7_190.11	ACGGGAGGCTCTGTACGCAC
SETD8_e7_190.14	TCTGAGCAAAACCTACTGCG
SETD8_e7_190.18	GTACAGAGCCTCCCGTTTCT
SETD8_e8_158.0	ACTAGAGAGACAAATCGCCT
SETD8_e8_158.5	GCCTCCCGAGACATCGCGGC
SETDB1_e20_55.0	ATCATTGATGCCAAGCTTGA
SETDB1_e20_55.1	TGCCAAGCTTGAAGGCAACC
SETDB1_e20_55.3	GCCCAGGTTGCCTTCAAGCT
SETDB1_e21_89.0	GTTTGTCCAGAATGTCTTCG
SETDB1_e21_89.8	CCAGGGGAAGCGAAGATCAT
SETDB1_e21_89.9	GGGTATCCACGAAGACATTC
SETDB1_e22_45.0	GGGCTGGGACAGAACTTACT
SETDB1_e22_45.1	GGCTGGGACAGAACTTACTT
SETDB1_e22_45.2	AAGTAAGTTCTGTCCCAGCC
SETDB2_e13_63.1	TTATTGGATGCCACAAAAGA
SETDB2_e14_89.3	CAACAGGAATTTTCCATTGG
SETDB2_e14_89.4	TTGGTGAAGAATGCCACCAA
SETDB2_e14_89.5	ACATTCTGTACCAAGAGATT
SETMAR_e2_380.19	TGACTCAATGGTACCTAAGT
SETMAR_e2_380.24	TAGGTACCATTGAGTCAATT
SETMAR_e2_380.25	ACCATTGAGTCAATTCGGAC
SETMAR_e2_380.4	AGGCTGGGGACTTCGTACCT
SETMAR_e2_380.5	ACCTTGGAATTTATACCGAA
SHPRH_H_e26_93.1	AAAATACAGCTTAGAGATCC
SHPRH_H_e26_93.4	CGTTGAGAAAACGAGTGCTT
SHPRH_H_e26_93.5	AAAACGAGTGCTTTGGCCCC
SHPRH_H_e27_179.10	AATTCGGTGCACCCTCCCTA
SHPRH_H_e27_179.16	TCATGGGCAGGGTTCAATAT
SHPRH_H_e27_179.9	ATAGGGAGGGTGCACCGAAT
SIRT1_e4_153.5	TCAATATCAAACATCGCTTG
SIRT1_e4_153.6	TCAAACATCGCTTGAGGATC
SIRT1_e5_148.2	TACCCAGAACATAGACACGC
SIRT1_e5_148.3	GAACATAGACACGCTGGAAC
SIRT1_e6_80.0	GTTGACTGTGAAGCTGTACG
SIRT1_e7_187.11	ATAGCAAGCGGTTCATCAGC
SIRT1_e7_187.14	GCTGGGCACCTAGGACATCG
SIRT2_e10_60.1	GCTCTGACAGTCTTCACACT
SIRT2_e11_56.0	ATACAGGAGAAGAAACGCGC
SIRT2_e12_77.3	GGTCATGGGTACCTCCTTGC
SIRT2_e13_52.4	CCTTGTTGATGAGCAGGCGA
SIRT2_e14_70.3	GGGATGATTATGGGCCTCGG
SIRT2_e6_107.11	TAGGTTGTCATAGAGGCCGG
SIRT2_e7_57.7	TCCTTGGCGAGGGCGAAGAA
SIRT2_e8_69.0	CTACTTCATGCGCCTGCTGA
SIRT2_e9_130.10	GGCACGAATACCCGCTAAGC
SIRT3_e3_210.0	GTACGATCTCCCGTACCCCG
SIRT3_e3_210.28	GGTACGGGAGATCGTACTGC
SIRT3_e4_101.10	GGGTCTTTGGCAGACTGTGC
SIRT3_e5_162.21	TTCACAACGCCGGTGCAGAC
SIRT3_e6_158.32	CCGCACGGCCTCGGTCAAGC
SIRT4_e2_341.15	CCCCAATCCGCCAGCGGTAC
SIRT4_e2_341.60	GTCTGGTATCCCCGATTCGG
SIRT4_e3_210.14	GTCCCAACCTGCGTTCAATG
SIRT4_e3_210.19	TCCCCGAAGAAAACGACATC
SIRT4_e4_158.10	GCCAAGTCATCCGACCGTGT
SIRT4_e4_158.9	CGCCAAGTCATCCGACCGTG
SIRT5_e5_210.25	GGGTGATGACCACGACTCGC
SIRT5_e5_210.7	GTTCTACCACTACCGGCGGG
SIRT5_e6_88.0	AAAACTCGATGTACCTCTTG
SIRT5_e7_54.0	AAGTTTCTCAACTGGGATGC
SIRT5_e8_124.3	CGACCTCACGTCGTGTGGTT
SIRT5_e9_116.7	GAATCTGTTCGTAGCTGGGG
SIRT6_e3_183.25	CGTGGGCCGCGCGCTCTCAA
SIRT6_e3_183.4	ACACCACCTTTGAGAGCGCG
SIRT6_e4_60.2	GCTCCACGGGAACATGTTTG
SIRT6_e4_60.3	CTTCCACAAACATGTTCCCG
SIRT6_e5_96.0	GTACGTCCGAGACACAGTCG
SIRT6_e5_96.1	TACGTCCGAGACACAGTCGT
SIRT6_e6_81.6	GGACCTGGCACTCGCCGATG
SIRT6_e6_81.7	TGGCCTCATCGGCGAGTGCC
SIRT6_e7_124.0	CGCCGACCTGTCCATCACGC
SIRT6_e7_124.20	CAGCGATGTACCCAGCGTGA
SIRT7_e4_70.10	CCATTAGGGCCCCGGTAGTC
SIRT7_e4_70.2	GCGTCTATCCCAGACTACCG
SIRT7_e5_73.1	GCAGACGGGTGATGCTCATG
SIRT7_e5_73.8	TGGCTCGGCCTCGCTCAGGT
SIRT7_e6_99.10	AGCTCGGAGATGGCCGTGCG
SIRT7_e6_99.9	GTTCCCGTGGAGCTCGGAGA
SIRT7_e7_210.3	TCCCAACAGGGAGTACGTGC
SIRT7_e7_210.4	CGTGCGGGTGTTCGATGTGA
SIRT7_e8_81.4	CGATGTAAAGCTTCGGCCGC
SIRT7_e8_81.6	AAAGCTTCGGCCGCCGGCTA
SMARCA2_BD_e28_218.0	CATCGAAGACGGCAATTTGG
SMARCA2_BD_e28_218.15	GGTGACAGTTTCTCAGCGGG
SMARCA2_BD_e28_218.19	CTCCAAATTGCCGTCTTCGA
SMARCA2_BD_e29_54.0	GGTGCCCAGTAATTCTCAGT
SMARCA2_BD_e29_54.2	TATTTCCAACTGAGAATTAC
SMARCA2_BD_e29_54.3	ATTTCCAACTGAGAATTACT
SMARCA2_D_e15_118.0	CGGAATCTTAGCCGATGAAA
SMARCA2_D_e16_67.2	TGACAAATGGGCTCCTTCTG
SMARCA2_D_e17_111.10	ACAAGGGAGCGACGCATGGC
SMARCA2_D_e18_135.13	AGTGGTGATTCTTCATTCGG
SMARCA2_H_e23_167.0	GCTGAACTGTATCGGGCCTC
SMARCA2_H_e24_164.7	TGGTCATCTTTGACAGCGAC
SMARCA2_H_e25_59.1	AAGACCGAGCTCACCGCATC
SMARCA4_BD_e31_52.1	GGATGCCGTGATCAAGTACA
SMARCA4_BD_e32_109.6	GCGGATGAGCTCGTAGTACT
SMARCA4_BD_e32_109.8	CTCGGGCAGCTCCTTTCGCG
SMARCA4_BD_e32_109.9	TCGGGCAGCTCCTTTCGCGA
SMARCA4_BD_e33_102.10	CGTTGAGGCTGCGGTACTTG
SMARCA4_BD_e33_102.5	GGTTGAAGGTCTGTGCGTTC
SMARCA4_BD_e33_102.8	CGTCCTTCTCTAGGTCGTTG
SMARCA4_BD_e34_59.1	AGTCGGTCTTCACCAGCGTG
SMARCA4_BD_e34_59.2	GAAGACCGACTGCAAGACGA
SMARCAD1_D_e12_100.3	CTGGCATACCTCTATCAGGA
SMARCAD1_D_e13_60.1	TTTATGGTGCCCTACTTTGA
SMARCAD1_D_e15_136.0	ATGACCGTAGTCTGTTTCGA
SMARCAD1_H_e21_119.0	TAGCCAATTTACCATGATGC
SMARCAD1_H_e22_183.0	TGATGAGTTTAATACCGATA
SMARCAL1_D_e10_66.2	CCGGCATAGCTGCTCGACAG
SMARCAL1_D_e8_135.4	CATCGCAGCCTTTTACCGGA
SMARCAL1_D_e9_159.0	CCCAGATTGCATCAACGTCG
SMARCAL1_H_e14_103.5	GCTCTTGCGTAATTGCGTCC
SMARCAL1_H_e15_183.0	GTGCAGCACATCCGCATCGA
SMARCAL1_H_e16_50.0	GAGGACCGCGTGCACCGCAT
SMYD1_e4_86.3	GCCTGGTGAACCATGACTGT
SMYD1_e4_86.7	TACAGTTGGGCCAACAGTCA
SMYD1_e6_73.0	GCCCTAGGCAAGATCTCAGA
SMYD1_e6_73.3	TCCTTCTGAGATCTTGCCTA
SMYD2_e6_55.0	AGATGAAGAACTTTCTCATT
SMYD2_e7_103.5	GCTGTACAGGAAATCAAGCC
SMYD2_e7_103.9	TTCTGCCAGGGTCCCTTTGT
SMYD3_e5_95.2	AAAGGCTTCAAAAAGGTCAA
SMYD3_e5_95.3	GCTTCAAAAAGGTCAAAGGC
SMYD3_e6_68.1	CATCTGTAATGCGGAGATGC
SMYD3_e6_68.3	GAGATGCAGGAAGTTGGTGT
SMYD3_e6_68.4	CTGCATCTCCGCATTACAGA
SMYD3_e7_103.2	GCGAGCAGTCCGAGACATCG
SMYD3_e7_103.4	GCAGTCCGAGACATCGAGGT
SMYD3_e7_103.7	CTCGGACTGCTCGCAGTAAG
SMYD4_e5_95.0	TGTGTCCTGACGTGACTATT
SMYD4_e5_95.4	ACAGCTTCAGTGTAACGCTC
SMYD4_e5_95.5	ACTCCCCAAATAGTCACGTC
SMYD4_e6_183.0	GGAGCATCGTTACCGACAGC
SMYD4_e6_183.6	GGCGTCACAGCGGATTAGAA
SMYD4_e6_183.9	TTCTAATCCGCTGTGACGCC
SMYD5_SET1_e10_57.0	GGAGAGTTTCTTAACTGTGA
SMYD5_SET1_e10_57.1	TTTCTTAACTGTGAAGGATC
SMYD5_SET1_e10_57.2	AGCAGCTCTGAAGCACAAAG
SMYD5_SET1_e11_95.0	CCTTTTGCATGTCACTGCTC
SMYD5_SET1_e11_95.2	GCTCTGGAGGATATTAAGCC
SMYD5_SET1_e11_95.9	CTGCATTGGGCACACAACTG
SMYD5_SET1_e2_73.5	GGGAGACCATCTTCGTAGAA
SMYD5_SET1_e2_73.6	CATCTTCGTAGAACGGCCCC
SMYD5_SET1_e2_73.8	CAGGGGCCGTTCTACGAAGA
SP100_BD_e27_72.1	AATCACAGTAGACCTTCAAG
SP100_BD_e27_72.2	CACAGTAGACCTTCAAGAGG
SP100_BD_e28_144.1	CAGATGTACACCCGAGTAGA
SP100_BD_e28_144.2	AGATGTACACCCGAGTAGAA
SP100_BD_e28_144.3	CCGAGTAGAAGGGTTTGTGC
SP100_BD_e29_79.0	GGAAGATAAATTCACCAGAC
SP100_BD_e29_79.3	CTGTACTTGAATTCCCAGTC
SP140_BD_e27_79.3	CCAAATGGGATTTAGACTGG
SP140L_BD_e19_73.2	CCAAATGGGACTTAGACTGG
SUV39H1_e3_105.1	TGCATCTTCCGCACGGATGA
SUV39H1_e3_105.10	AGCTTCGTCATGGAGTACGT
SUV39H1_e3_105.3	TTCCGCACGGATGATGGGCG
SUV39H1_e4_147.19	CGCCCTGACGGTCGTAGATC
SUV39H1_e4_147.4	GGGCCAGATCTACGACCGTC
SUV39H1_e4_147.5	GGCCAGATCTACGACCGTCA
SUV39H1_e5_130.10	GTGGCAAAGAAAGCGATGCG
SUV39H1_e5_130.11	TGCGGGGCAGCCGCTCGTCA
SUV39H1_e5_130.3	GCCACAAGAACCATCCGGGC
SUV39H2_e3_105.1	TTTCGAACTAGCAATGGACG
SUV39H2_e3_105.2	GAACTAGCAATGGACGTGGC
SUV39H2_e3_105.3	AACTAGCAATGGACGTGGCT
SUV39H2_e4_147.1	AGGACAGTTCTATGACAACA
SUV39H2_e4_147.3	AATCACGTATCTCTTTGATC
SUV39H2_e4_147.6	ACAGTGGATGCGGCTCGATA
SUV39H2_e5_130.0	TCCACAAGAACCATAAATGC
SUV39H2_e5_130.5	GTGGAAAACAATGCTATTCG
SUV39H2_e5_130.6	TTCGGGGAAGACGAGTATCG
SUV420H1_e6_45.0	CTCTTTTGTTGCAACTATTT
SUV420H1_e7_167.4	GAGAACATGCTACTTAGACA
SUV420H1_e7_167.5	TCAGTGTCATGTACTCCACA
SUV420H1_e7_167.7	AAACTGTGCTCAACTCTGGC
SUV420H1_e9_105.0	TCGAGATACAGCATGTGTGA
SUV420H1_e9_105.1	GCTCTAAGAGACATTGAACC
SUV420H1_e9_105.5	TATTATGGAGATGGGTTCTT
SUV420H2_e5_164.12	TCATGTACTCAACCCGCAAG
SUV420H2_e5_164.16	CATGGTTGATGAAGGCGGCT
SUV420H2_e5_164.18	CAGCTGAGCACTCCGCTTGC
SUV420H2_e7_105.13	GTCCCGGAGCACCTTCACGC
SUV420H2_e7_105.8	GGTGACATGCTTCTACGGCG
SUV420H2_e7_105.9	GTGACATGCTTCTACGGCGA
TAF1_BD1_e28_178.10	GGCGTTTACGCACGTTTTCG
TAF1_BD1_e28_178.11	CGTTTTCGCGGAGTGTTTGT
TAF1_BD2_e31_93.0	CAAAGTGATTGTCAATCCAA
TAF1_BD2_e32_85.3	GGATGATGTAAACCTTATTC
TAF1_BD2_e33_68.0	TCAGTATACTAAGACTGCCC
TAF1_BD2_e33_68.1	AACAGACGTTCACAATCTCC
TAF1_e13_174.15	GATCACCATCTTTGCCTGTG
TAF1_e15_201.1	CTTGATCATTCGGACAAGAC
TAF1_e15_201.13	AATATGCGTATTGGCCCTTT
TET1_e10_86.0	TCGAGAAGATAACCGCTCTT
TET1_e10_86.1	CGAGAAGATAACCGCTCTTT
TET1_e10_86.5	GCGGTTATCTTCTCGAGTTA
TET1_e7_86.2	GGATCAATTCTAAATCTTCT
TET1_e8_90.0	TGAAGATAACTTACAGAGTT
TET1_e8_90.1	GGAGCATACTGCTTATAAAT
TET1_e8_90.2	AACTCTGTAAGTTATCTTCA
TET1_e9_138.1	GTTGCCCGAGAATGTCGGCT
TET1_e9_138.17	TGCTGCCAAGCCGACATTCT
TET1_e9_138.18	GCTGCCAAGCCGACATTCTC
TET2_e10_86.0	AGAGAAGACAATCGAGAATT
TET2_e10_86.1	GAAGACAATCGAGAATTTGG
TET2_e10_86.3	ACGTGAAGCTGCTCATCCTC
TET2_e7_86.0	TCATGGAGCATGTACTACAA
TET2_e7_86.2	CCAAGGAAGTTTAAGCTGCT
TET2_e7_86.3	CAAGGAAGTTTAAGCTGCTT
TET2_e8_90.0	GCAAAACCTGTCCACTCTTA
TET2_e8_90.2	ATATGTTGGTGCCATAAGAG
TET2_e8_90.3	TTGGTGCCATAAGAGTGGAC
TET2_e9_138.0	CAGAGCACCAGAGTGCCGTC
TET2_e9_138.1	AGAGCACCAGAGTGCCGTCT
TET2_e9_138.14	TTCAGACCCAGACGGCACTC
TET3_e10_79.0	CAAGGAAGACAATCGCTGCG
TET3_e10_79.1	AAGGAAGACAATCGCTGCGT
TET3_e10_79.2	CTGCGTGGGCAAGATTCCCG
TET3_e7_86.1	TCAACGGCTGCAAGTATGCT
TET3_e7_86.3	CTCGCAAGTTCCGCCTCGCA
TET3_e7_86.4	TCGCAAGTTCCGCCTCGCAG
TET3_e8_90.2	CGCTCCCCTGTACAAGCGAC
TET3_e8_90.5	GAGGGGCCAGTCGCTTGTAC
TET3_e8_90.9	GTACAGGGGAGCGACTTCGG
TET3_e9_138.0	AATAGCGATTGACTGCCGTC
TET3_e9_138.1	ATAGCGATTGACTGCCGTCT
TET3_e9_138.2	TAGCGATTGACTGCCGTCTG
TIP60_e10_94.0	ATCAACGGAAGACTACAATG
TIP60_e10_94.13	GGGAGGCAGGGTTAGGATGC
TIP60_e10_94.5	TCAGCAGCTTGCCGTAGCCC
TIP60_e10_94.6	GCTTGCCGTAGCCCCGGCGC
TIP60_e10_94.8	CCGTAGCCCCGGCGCTGGTA
TRIM24_BD_e17_75.0	TTACTGCCATGAAATGAGCC
TRIM24_BD_e17_75.1	GAACAGGGTCTTGAAAAGCC
TRIM24_BD_e17_75.2	GAAAAGCCAGGCTCATTTCA
TRIM24_BD_e18_150.2	ATCTTCAGGTTTTGAGTACA
TRIM24_BD_e18_150.4	TTGATGGTTGACAAATCCAT
TRIM24_BD_e19_86.0	GATTCAGAAGTAGCCAATGC
TRIM24_BD_e19_86.1	TTCAAGTTTTATACCAGCAT
TRIM24_BD_e19_86.2	GCATTGGCTACTTCTGAATC
TRIM28_BD_e15_87.1	AGTCGGTAGCCAGCTGATGC
TRIM28_BD_e15_87.2	GTCGGTAGCCAGCTGATGCA
TRIM28_BD_e15_87.9	GCAGGGTTCGTGACAGAATA
TRIM28_BD_e16_138.19	CCTGGAGGCGGGCACGGATC
TRIM28_BD_e16_138.20	CTGGAGGCGGGCACGGATCA
TRIM28_BD_e16_138.7	GAACATGCGGCCCACATCCT
TRIM28_BD_e17_79.1	CTTCGAGACGCGCATGAACG
TRIM28_BD_e17_79.2	ACGCGCATGAACGAGGCCTT
TRIM28_BD_e17_79.3	GCGTCTCGAAGAAGCGCTGC
TRIM33_BD_e17_75.0	TGAATTAAGTATTGAATTCC
TRIM33_BD_e17_75.1	GGAATTCAATACTTAATTCA
TRIM33_BD_e17_75.2	TACTTAATTCATGGCAATAG
TRIM33_BD_e18_153.13	TTCACGGTGGATAAATCCAT
TRIM33_BD_e18_153.5	CTTGAAGATCAAACGGACAT
TRIM33_BD_e18_153.8	CCACAAAGTCATCCGGGATT
TRIM33_BD_e20_79.0	GATTCAGAAGTAGCTCAGGC
TRIM66_BD_e17_75.0	GGGGCTGACAGGTTCATGGA
TRIM66_BD_e17_75.1	GGGCTGACAGGTTCATGGAA
TRIM66_BD_e17_75.4	GCTGAGGTTATTGCAGCACA
TRIM66_BD_e18_153.17	GCTTCCTCCGGATGATTGAC
TRIM66_BD_e18_153.20	CCATGGGCCTCTTGATAATC
TRIM66_BD_e18_153.3	TGGACCTGTCAATCATCCGG
TRIM66_BD_e19_79.5	GTTCTTTGAGGGCTGGTTGA
TRIM66_BD_e19_79.6	CTGGTTGAAGGAGATCTACC
TRIM66_BD_e19_79.7	AGCCCTCAAAGAACACTTCC
TTF2_D_e10_120.6	GGATGAGCGCAATCATTGTC
TTF2_D_e11_151.10	CTGGCACGTGAATCCCGGTT
TTF2_D_e12_106.0	GATCACTACCTATAGCCTCG
TTF2_D_e13_158.13	ATCCAATATGATTCGAGCCC
TTF2_D_e20_151.8	GGGATTGACAGAGCCATCGA
TTF2_D_e21_83.3	GGTGTTGGTCTAAACCTGAC
TTF2_D_e22_75.1	GTGACCGAATTTACCGAGTA
UTY_e25_115.1	GTTAACATAAATATTGGTCC
UTY_e25_115.4	TGTTGTACCTGAAGATTATT
UTY_e25_115.5	GTTGTACCTGAAGATTATTG
UTY_e25_115.6	AGAACACCCCAATAATCTTC
UTY_e25_115.7	ACAAACCATTCACAATCTCC
ZMYND11_BD_e5_50.0	ATTCATTGTCTCCCGCATGA
ZMYND11_BD_e5_50.1	TTGTCTCCCGCATGAAGGAG
ZMYND11_BD_e6_93.3	ACAATAAACACCCGATGTAC
ZMYND11_BD_e6_93.5	ACACCCGATGTACAGGAGGC
ZMYND11_BD_e7_88.0	CACAATACCGTGATTTTCTA
ZMYND11_BD_e7_88.1	CATAGAAAATCACGGTATTG
ZMYND11_BD_e8_56.0	GTGAGCAAGCTGACATTGCG
ZMYND8_BD_e5_59.3	TCTGAATGGCAAACTTGAGC
ZMYND8_BD_e5_59.4	AATGGCAAACTTGAGCAGGT
ZMYND8_BD_e6_93.0	ATTCCAGAAGCCCGTTCCAT
ZMYND8_BD_e6_93.11	GTTCCAATGGAACGGGCTTC
ZMYND8_BD_e6_93.6	AAGATGTATTCCGCATAGTC
ZMYND8_BD_e7_88.1	TGGCTGCACAGAAGCCTTCC
ZMYND8_BD_e7_88.2	CCTTCCTGGCTGATGCAAAG
ZMYND8_BD_e7_88.6	AAATCCACTTTGCATCAGCC
Rosa26	GAAGATGGGCGGGAGTCTTC
neg01	GTAGCGAACGTGTCCGGCGT
neg02	GACCGGAACGATCTCGCGTA
neg03	GGCAGTCGTTCGGTTGATAT
neg04	GCTTGAGCACATACGCGAAT
neg05	GTGGTAGAATAACGTATTAC
neg06	GTCATACATGGATAAGGCTA
neg07	GATACACGAAGCATCACTAG
neg08	GAACGTTGGCACTACTTCAC
neg09	GATCCATGTAATGCGTTCGA
neg10	GTCGTGAAGTGCATTCGATC
neg11	GTTCGACTCGCGTGACCGTA
neg12	GAATCTACCGCAGCGGTTCG
neg13	GAAGTGACGTCGATTCGATA
neg14	GCGGTGTATGACAACCGCCG
neg15	GTACCGCGCCTGAAGTTCGC
neg16	GCAGCTCGTGTGTCGTACTC
neg17	GCGCCTTAAGAGTACTCATC
neg18	GAGTGTCGTCGTTGCTCCTA
neg19	GCAGCTCGACCTCAAGCCGT
neg20	GTATCCTGACCTACGCGCTG
neg21	GTGTATCTCAGCACGCTAAC
neg22	GTCGTCATACAACGGCAACG
neg23	GTCGTGCGCTTCCGGCGGTA
neg24	GCGGTCCTCAGTAAGCGCGT
neg25	GCTCTGCTGCGGAAGGATTC
neg26	GTCTTCCGCCGCTCAAGTTA
neg27	GCATGGAGGAGCGTCGCAGA
neg28	GTAGCGCGCGTAGGAGTGGC
neg29	GATCACCTGCATTCGTACAC
neg30	GCACACCTAGATATCGAATG
neg31	GTTGATCAACGCGCTTCGCG
neg32	GCGTCTCACTCACTCCATCG
neg33	GCCGACCAACGTCAGCGGTA
neg34	GGATACGGTGCGTCAATCTA
neg35	GAATCCAGTGGCGGCGACAA
neg36	GCACTGTCAGTGCAACGATA
neg37	GCGATCCTCAAGTATGCTCA
neg38	GCTAATATCGACACGGCCGC
neg39	GGAGATGCATCGAAGTCGAT
neg40	GGATGCACTCCATCTCGTCT
neg41	GTGCCGAGTAATAACGCGAG
neg42	GAGATTCCGATGTAACGTAC
neg43	GTCGTCACGAGCAGGATTGC
neg44	GCGTTAGTCACTTAGCTCGA
neg45	GTTCACACGGTGTCGGATAG
neg46	GGATAGGTGACCTTAGTACG
neg47	GTATGAGTCAAGCTAATGCG
neg48	GCAACTATTGGAATACGTGA
neg49	GTTACCTTCGCTCGTCTATA
neg50	GTACCGAGCACCACAGGCCG
PCNA_e2.1	GGACTCGTCCCACGTCTCTT
PCNA_e2.2	CTACCGCTGCGACCGCAACC
PCNA_e3.1	GCCGGCGCATTTTAGTATTT
PCNA_e3.2	CGAAGATAACGCGGATACCT
POLR2D_e2.1	TGAGAGTGCAGAGGACGAAC
POLR2D_e3.1	TGGGCAAAGGTTGGCCAAAC
POLR2A_e2.1	AAGCGAATGTCTGTGACGGA
POLR2A_e2.2	CAGGGGGTGATTGAGCGGAC
POLR2A_e10.1	GTACAATGCAGACTTTGACG
POLR2A_e10.2	TGGGGGGTGACAATCATGCG
POLR2A_e27.1	AGAGATTCCACCCATGGGAC
POLR2A_e27.2	CAACCCCTGCCTATGGCGCC
POLR2A_e28.1	GCTGGCATCTGACGCAGCAC
POLR2A_e28.2	GTAACCTGGGCTGAAGCCGC
RPL9_e3.1	GGACGCACAGTTATCGTGAA
RPL9_e3.2	AATGTAGAACTCAGCCTTCT
RPL9_e4.1	CTCCGGGTTGACAAATGGTG
RPL9_e4.2	GAAAGGAACTGGCTACCGTT
RPL23A_e2.1	TGCGGATCTTCTTCTTTTTG
RPL23A_e2.2	GTCGCAGTGTCTTCGGCCGC
RPL23A_e3.1	GAAGCTGTATGACATTGATG
CDK9_e2.1	CTGGCCGGTCTTGCGGTGCC
CDK9_e3.1	GATCTCCCGCAAGGCTGTAA
CDK9_e4.1	TTCCCCCTATAACCGCTGCA
CDK9_e4.2	GCTCGCAGAAGTCGAACACC
CDK9_e5.1	ATGTGCTTATCACTCGTGAT
CDK9_e5.2	CAACCGCTACACCAACCGTG
CDK1_e3.1	GGGTTCCTAGTACTGCAATT
CDK1_e4.1	AATCCATGTACTGACCAGGA
CDK1_e5.1	ACACAATCCCCTGTAGGATT
CDK1_e6.1	ACTCAACTCCAGTTGACATT
CDK1_e7.1	ACATGGGATGCTAGGCTTCC
RPA3_e1.1	CCGGCGTTGATGCGCGACCT
RPA3_e1.2	GCCGGCGTTGATGCGCGACC
RPA3_e1.3	GATGAATTGAGCTAGCATGC
RPA3_e2.1	AAATGGAACCATCGAGTTGA
