# Supplementary material for: SMARCA2-deficiency confers sensitivity to targeted inhibition of SMARCA4 in esophageal squamous cell carcinoma cell lines
Source: Sci Rep. 2019 Aug 12;9:11661. doi: 10.1038/s41598-019-48152-x (PMC6691015; doi:10.1038/s41598-019-48152-x)
Supplement: Supplementary file 4 — Dataset 3 [file 41598_2019_48152_MOESM4_ESM.xlsx]

## Sheet: Tabelle1
	Cell lines
sgRNA	KYSE-270	T.T	KYSE-30	KYSE-410	KYSE-510	COLO-680N	KYSE-150	KYSE-70	KYSE-140	KYSE-450
ACAT1_e7_151.0	0.302	-0.802	-0.115	0.616	0.185	1.363	0.855	-0.575	0.483	0.201
ACAT1_e7_151.4	0.032	-2.736	-0.318	-0.279	-0.195	0.532	0.074	0.007	0.152	-0.033
ACAT1_e7_151.6	0.283	-1.336	-0.3	-0.273	-0.134	0.664	0.687	-0.354	0.273	-0.03
ACAT1_e8_96.0	1.263	0.184	0.341	0.956	0.576	1.503	0.885	-1.03	0.799	0.462
ACAT1_e8_96.1	0.004	-2.748	-0.501	-0.279	-0.764	-0.12	-0.392	0.798	-0.118	-0.232
ACTR_e18_255.23	-0.975	-4.065	-2.972	-2.989	-1.288	-9.504	-0.969	-0.406	-0.941	-0.426
ACTR_e18_255.26	-0.248	-0.43	-0.529	-1.776	-0.338	-0.551	-0.38	-1.354	-0.572	-0.12
ACTR_e19_105.4	-1.214	-6.936	-3.058	-8.275	-1.951	-10.982	-1.925	-0.128	-1.207	-1.435
ACTR_e20_258.1	-0.822	-0.464	-1.645	-1.946	-0.523	-0.836	-0.67	-0.936	-0.736	-0.242
ACTR_e20_258.22	0.665	0.032	-0.123	-0.983	0.094	-0.387	0.114	-1.797	-0.33	0.522
ASH1L_BD_e18_55.0	0.126	-0.523	-0.455	0.367	-0.525	0.744	-0.195	-0.865	0.041	0.304
ASH1L_BD_e18_55.1	1.135	0.354	2.013	1.471	0.189	1.165	0.86	-1.925	0.607	1.304
ASH1L_BD_e19_133.3	-0.141	-0.863	-1.101	0.33	-1.328	-0.454	-0.48	-0.422	-0.267	0.05
ASH1L_BD_e19_133.7	0.214	-0.145	1.035	1.303	-0.048	0.864	0.375	-1.349	0.397	0.514
ASH1L_BD_e20_79.1	-0.719	-2.838	-2.38	-1.081	-2.087	-8.318	-2.202	-0.048	-0.969	-0.699
ASH1L_BD_e20_79.2	-0.281	-0.896	-1.329	0.211	-1.495	-0.592	-0.486	-0.394	-0.283	-0.238
ASH1L_e11_118.0	-0.533	-1.282	-1.496	-0.407	-1.791	-1.601	-0.728	-0.231	-0.382	-0.475
ASH1L_e11_118.11	-0.394	-1.177	-1.401	0.009	-1.607	-1.485	-0.707	-0.273	-0.356	-0.3
ASH1L_e12_147.13	-0.693	-1.971	-2.342	-0.778	-1.812	-2.724	-1.783	-0.195	-0.607	-0.549
ASH1L_e12_147.5	-1.444	-4.1	-9.274	-1.342	-2.666	-9.734	-2.33	1.125	-1.634	-1.049
ASH1L_e13_109.0	0.196	-0.184	0.277	0.443	-0.185	0.758	-0.169	-1.326	0.09	0.481
ASH1L_e13_109.1	0.115	-0.676	-0.576	0.348	-0.806	0.361	-0.205	-0.433	-0.014	0.093
ATAD2_BD_e21_95.1	-2.232	-1.002	-3.744	-1	-2.923	-10.004	-1.127	0.046	-0.715	-0.939
ATAD2_BD_e21_95.2	-0.113	0.278	-0.48	-0.322	-1.617	-1.854	0.057	-2.374	-0.362	-0.275
ATAD2_BD_e22_197.4	0.409	0.292	-0.209	0.086	-0.839	-1.346	0.447	-3.588	-0.318	0.068
ATAD2_BD_e22_197.8	0.416	0.447	0.906	0.257	0.151	0.149	0.552	-6.993	0.028	0.306
ATAD2_BD_e23_86.1	-0.235	-0.311	-0.486	-0.51	-1.768	-6.879	-0.906	-0.243	-0.413	-0.457
ATAD2_BD_e23_86.2	-0.458	-0.468	-0.599	-0.817	-2.647	-9.361	-0.935	-0.026	-0.62	-0.709
ATAD2B_BD_e21_95.5	0.21	-0.509	-0.093	-0.63	0.027	0.565	-0.146	-0.053	0.005	0.1
ATAD2B_BD_e21_95.6	0.021	-0.749	-0.891	-1.136	-0.507	-2.517	-1.461	0.184	-0.548	-0.545
ATAD2B_BD_e22_160.4	0.319	0.002	0.16	-0.078	0.321	0.974	0.381	-0.09	0.032	0.17
ATAD2B_BD_e22_160.8	0.652	0.493	0.708	0.62	0.506	2.076	0.73	-0.704	0.448	0.305
ATAD2B_BD_e23_86.1	0.1	-0.646	-0.558	-0.729	-0.3	-0.397	-0.276	0.158	-0.056	-0.139
ATAD2B_BD_e23_86.2	0.628	0.339	0.25	0.039	0.499	2.034	0.448	-0.188	0.297	0.231
ATAT1_e4_50.0	-0.385	0.085	0.643	0.403	0.147	0.734	-0.754	-0.821	0.152	0.433
ATAT1_e5_114.0	-0.402	-0.054	-0.629	0.226	-0.018	-0.007	-0.767	-0.753	-0.112	-0.59
ATAT1_e5_114.2	-1.104	-0.557	-2.076	-1.176	-1.149	-9.316	-2.522	0.572	-0.888	-1.626
ATAT1_e5_114.5	-0.052	0.214	0.72	0.64	0.995	1.787	-0.421	-0.884	0.352	0.503
ATAT1_e6_102.0	-0.848	-0.301	-1.943	-0.777	-1.122	-1.734	-1.673	0.149	-0.519	-0.896
ATAT1_e6_102.1	-0.834	-0.231	-0.799	-0.597	-1.086	-0.635	-1.181	-0.746	-0.257	-0.895
ATAT1_e6_102.6	-0.644	-0.18	-0.746	-0.561	-0.252	-0.569	-1.071	-0.747	-0.17	-0.721
ATF2_e11_150.10	1.192	0.345	0.49	0.669	0.546	1.183	0.03	-2.721	0.328	0.252
ATF2_e11_150.4	0.039	-0.765	-1.237	-0.665	-1.207	-2.206	-1.156	-0.173	-0.597	-0.487
ATF2_e11_150.5	0.266	-0.509	-0.17	-0.573	0.141	0.051	-0.571	-0.399	-0.327	-0.178
ATF2_e11_150.7	0.422	-0.39	0.356	0.205	0.498	0.925	-0.032	-0.537	-0.319	0.251
ATF2_e11_150.9	-1.041	-1.625	-1.819	-1.443	-1.424	-7.727	-1.587	0.264	-0.836	-1.691
ATRX_D_e18_147.2	-0.872	-2.234	-8.778	-1.591	-1.391	-0.976	-1.984	-0.571	-1.446	-0.586
ATRX_D_e19_178.0	0.001	-2.08	-8.674	-1.063	-0.947	-0.953	-1.333	-1.012	-1.016	-0.356
ATRX_D_e19_178.6	0.312	-0.346	0.179	0.216	-0.151	0.89	0.848	-10.882	0.099	0.419
ATRX_D_e20_138.2	0.088	-0.883	-2.817	-0.073	-0.537	-0.692	-1.031	-3.328	-0.885	-0.155
ATRX_H_e26_107.0	-0.979	-2.583	-8.94	-3.006	-1.765	-3.532	-2.135	0.363	-1.592	-0.668
ATRX_H_e27_109.0	0.13	-0.771	-2.554	0.214	-0.397	0.246	-0.012	-3.817	-0.602	0.004
ATRX_H_e28_178.3	0.714	-0.284	0.537	0.498	-0.023	1.296	0.905	-11.615	0.596	0.581
BAZ1A_BD_e25_118.0	0.953	0.269	1.417	0.344	0.564	1.794	0.676	-0.524	0.413	0.339
BAZ1A_BD_e25_118.1	-0.765	-1.399	-1.564	-8.191	-2.136	-10.95	-0.807	1.313	-1.842	-0.596
BAZ1A_BD_e25_118.4	-0.747	-1.07	-1.242	-1.763	-1.186	-6.842	-0.479	0.876	-1.15	-0.386
BAZ1A_BD_e26_88.1	1.263	0.509	2.195	0.936	1.01	2.027	1.097	-1.153	1.044	0.371
BAZ1A_BD_e26_88.4	0.484	0.06	1.005	0.269	0.489	-0.526	0.674	-0.468	-0.285	0.28
BAZ1A_BD_e27_135.3	0.044	-0.843	-0.398	-0.279	-0.426	-1.314	0.131	0.316	-0.72	0.198
BAZ1A_BD_e27_135.4	0.287	-0.449	0.052	-0.234	0.017	-0.537	0.27	0.176	-0.614	0.265
BAZ1A_BD_e27_135.5	-0.286	-0.921	-0.996	-0.733	-0.806	-2.296	-0.279	0.787	-1.089	-0.179
BAZ1B_BD_e18_67.0	-0.984	-1.154	-0.525	-1.042	-0.476	-0.613	-1.309	-1.276	-0.919	0.114
BAZ1B_BD_e18_67.4	-1.146	-1.34	-1.118	-1.3	-1.355	-2.104	-1.838	-0.68	-1.163	-0.688
BAZ1B_BD_e18_67.5	-1.618	-2.86	-1.492	-3.602	-1.745	-11.091	-2.212	1.079	-1.844	-1.447
BAZ1B_BD_e19_237.1	-0.753	-1.092	-0.503	0.145	-0.04	0.074	-0.735	-2.858	-0.604	0.4
BAZ1B_BD_e19_237.13	-1.004	-1.165	-0.638	-1.257	-0.539	-1.422	-1.339	-1.132	-1.034	-0.342
BAZ1B_BD_e19_237.6	-1.543	-1.729	-1.386	-1.38	-1.589	-10.882	-1.972	-0.253	-1.244	-1.205
BAZ2A_BD_e28_144.16	-0.181	0.945	0.835	1.137	0.485	1.304	-0.05	-3.312	0.582	0.159
BAZ2A_BD_e28_144.17	-0.641	-1.138	-1.152	-0.374	-0.316	0.478	-1.345	-1.029	-0.576	-0.656
BAZ2A_BD_e28_144.19	-0.419	-0.715	-1.014	-0.011	0.041	0.499	-1.068	-1.093	-0.36	-0.654
BAZ2A_BD_e29_135.7	-1.382	-2.428	-7.934	-0.97	-0.688	-0.283	-1.617	-0.2	-3.863	-1.189
BAZ2A_BD_e29_135.8	-0.993	-1.52	-1.619	-0.845	-0.395	-0.075	-1.523	-0.304	-1.231	-0.81
BAZ2A_BD_e29_135.9	-0.29	0.117	-0.728	0.458	0.188	1.027	-0.547	-1.318	0.164	0.158
BAZ2B_BD_e36_144.1	-0.124	-1.144	-0.7	-1.674	-1.842	-10.212	-0.934	0.662	-0.462	-0.593
BAZ2B_BD_e36_144.2	0.454	0.289	0.298	0.359	0.14	0.366	0.338	-0.129	-0.148	0.408
BAZ2B_BD_e36_144.8	0.117	-0.854	-0.132	-0.033	-0.342	-1.667	-0.372	0.221	-0.236	-0.124
BAZ2B_BD_e37_139.0	0.18	0.171	0.188	0.064	0.04	-0.356	-0.054	0.046	-0.191	0.111
BAZ2B_BD_e37_139.2	0.09	-0.895	-0.375	-1.481	-0.362	-10.013	-0.469	0.543	-0.316	-0.495
BAZ2B_BD_e37_139.3	0.478	0.442	0.734	0.893	0.672	1.576	0.946	-0.6	1.212	0.644
BPTF_BD_e23_85.10	-0.935	-1.545	-1.641	-0.538	-0.974	-8.332	-1.61	-0.961	-0.643	-1.203
BPTF_BD_e23_85.11	-0.418	-0.616	-0.304	-0.281	-0.868	-8.143	-1.256	-0.968	-0.595	-1.108
BPTF_BD_e24_187.1	0.017	-0.417	0.168	0.145	-0.49	-2.083	-1.156	-0.996	-0.593	-0.464
BPTF_BD_e24_187.3	-0.987	-3.731	-3.907	-0.907	-1.624	-8.482	-2.097	-0.269	-1.94	-1.209
BPTF_BD_e24_187.7	0.614	-0.348	0.523	0.809	-0.411	-1.689	0.222	-1.11	-0.191	-0.374
BRD1_BD_e5_95.10	0.056	0.11	0.268	-0.775	-0.145	0.201	0.042	-1.035	-0.042	-0.585
BRD1_BD_e5_95.7	-1.274	-0.924	-2.455	-1.889	-2.917	-10.042	-1.723	-0.596	-0.956	-1.479
BRD1_BD_e5_95.9	-0.963	-0.243	-1.489	-1.086	-1.875	-0.614	-0.312	-0.833	-0.365	-1.206
BRD1_BD_e6_237.10	-0.042	0.06	0.17	-1.057	-0.17	-0.465	-0.234	-0.959	-0.21	-0.661
BRD1_BD_e6_237.11	0.994	0.355	0.699	-0.715	-0.002	0.441	0.453	-3.02	0.093	0.318
BRD1_BD_e6_237.9	-1.056	-0.809	-1.989	-1.605	-2.047	-2.934	-0.676	-0.708	-0.737	-1.288
BRD2_BD1_e2_109.12	-1.511	-1.872	-2.432	-2.164	-1.091	-8.649	0.195	-0.421	-0.664	-1.741
BRD2_BD1_e2_109.3	-1.156	-1.654	-2.072	-1.748	-1.053	-3.15	0.245	-0.455	-0.498	-1.697
BRD2_BD1_e2_109.4	-2.632	-2.872	-3.246	-3.445	-2.244	-10.949	-0.01	0.177	-0.798	-2.046
BRD2_BD1_e3_138.2	-0.84	-1.085	-1.559	-1.138	-0.711	-0.98	0.583	-1.116	-0.243	-1.234
BRD2_BD1_e3_138.3	-1.551	-2.321	-2.856	-2.319	-1.23	-9.092	0.103	-0.207	-0.721	-1.76
BRD2_BD1_e3_138.8	-1.095	-1.545	-1.781	-1.528	-0.927	-3.011	0.385	-0.536	-0.4	-1.513
BRD2_BD1_e4_60.1	-0.789	-0.682	-1.421	-0.673	-0.599	-0.972	0.616	-1.186	-0.221	-0.997
BRD2_BD1_e4_60.3	-2.742	-2.943	-3.358	-3.804	-2.269	-11.063	-0.041	0.251	-0.806	-2.234
BRD2_BD2_e6_145.6	-1.092	-1.359	-1.762	-1.197	-0.772	-1.694	0.487	-0.796	-0.275	-1.512
BRD2_BD2_e6_145.7	-0.452	0.179	-1.287	0.546	0.139	0.428	1.208	-2.077	-0.063	-0.477
BRD2_BD2_e7_129.0	-2.16	-2.43	-3.147	-3.019	-1.525	-10.367	0.046	-0.025	-0.786	-1.781
BRD2_BD2_e7_129.6	-4.341	-3.138	-3.419	-9.529	-2.784	-11.897	-0.333	0.491	-0.824	-2.257
BRD2_BD2_e7_129.7	-0.775	-0.404	-1.364	0.232	-0.404	0.09	0.808	-1.393	-0.105	-0.561
BRD3_BD1_e2_112.5	-0.336	-1.25	-1.841	-0.445	-0.789	-1.426	-0.832	-0.154	-0.138	-0.594
BRD3_BD1_e2_112.6	-0.262	-0.924	-1.538	-0.407	-0.577	-1.2	-0.302	-0.356	-0.134	-0.452
BRD3_BD1_e2_112.7	-0.899	-1.723	-3.284	-0.545	-1.023	-8.209	-1.529	0.238	-0.293	-0.72
BRD3_BD1_e3_138.5	0.541	0.335	0.051	0.033	-0.215	1.577	0.393	-1.275	0.7	0.079
BRD3_BD1_e3_138.7	-0.174	-0.8	-1.173	-0.22	-0.442	-0.518	-0.165	-0.45	0.026	-0.333
BRD3_BD1_e3_138.8	-0.161	-0.737	-0.966	-0.163	-0.373	0.015	-0.102	-0.535	0.223	-0.319
BRD3_BD1_e4_66.0	1.29	0.626	0.34	0.272	-0.026	2.227	1.041	-1.509	1.011	0.262
BRD3_BD1_e4_66.4	-0.009	-0.339	-0.642	-0.151	-0.352	0.389	-0.081	-0.648	0.332	-0.223
BRD3_BD1_e4_66.5	0.136	-0.326	-0.296	-0.124	-0.251	1.214	0.083	-1.059	0.363	-0.16
BRD3_BD2_e6_145.5	-1.155	-1.828	-8.623	-1.28	-1.082	-10.9	-2.532	0.525	-0.343	-0.745
BRD3_BD2_e7_129.0	-0.499	-1.315	-2.767	-0.463	-0.817	-7.024	-1.373	0.027	-0.24	-0.661
BRD3_BD2_e7_129.3	-0.187	-0.92	-1.475	-0.334	-0.455	-0.609	-0.196	-0.392	-0.071	-0.432
BRD3_BD2_e7_129.8	0.318	0.332	0.038	-0.037	-0.221	1.456	0.091	-1.203	0.428	0.066
BRD4_BD1_e2_121.1	-3.503	-6.689	-8.095	-8.759	-3.881	-9.678	-4.94	-4.38	-3.581	-3.947
BRD4_BD1_e2_121.4	-4.525	-7.021	-9.662	-9.541	-10.334	-10.931	-9.02	-2.992	-10.558	-4.8
BRD4_BD1_e2_121.9	-2.827	-6.417	-3.506	-8.708	-2.836	-9.337	-3.504	-4.46	-3.556	-3.66
BRD4_BD1_e3_138.0	-3.573	-6.78	-8.417	-8.982	-4.235	-10.129	-8.389	-4.227	-3.684	-4.091
BRD4_BD1_e3_138.2	-2.371	-5.974	-3.08	-4.194	-2.802	-8.623	-3.302	-9.853	-3.214	-2.954
BRD4_BD1_e3_138.3	-5.047	-7.11	-9.755	-9.668	-10.589	-11.281	-9.312	-1.379	-11.435	-5.06
BRD4_BD1_e4_68.0	-3.954	-6.79	-8.948	-9.058	-4.331	-10.189	-8.488	-3.226	-4.748	-4.146
BRD4_BD1_e4_68.1	-1.81	-3.796	-0.257	-1.44	-1.761	-6.706	-2.771	-10.842	-2.028	-2.401
BRD4_BD1_e4_68.2	-4.151	-6.925	-9.408	-9.469	-10.138	-10.779	-8.801	-3.062	-8.061	-4.231
BRD4_BD2_e6_148.11	-10.523	-7.339	-9.785	-10.208	-11.391	-11.4	-9.67	-0.204	-11.72	-6.464
BRD4_BD2_e7_130.0	-1.738	-2.022	0.17	-0.991	-1.114	-0.534	-2.256	-10.968	-1.999	-2.03
BRD4_BD2_e7_130.13	-2.329	-4.322	-1.435	-3.394	-1.816	-7.035	-3.192	-10.427	-2.639	-2.408
BRD4_BD2_e7_130.14	-2.846	-6.436	-3.851	-8.744	-3.742	-9.59	-4.823	-4.431	-3.577	-3.732
BRD8_BD_e17_77.2	-2.811	-2.694	-1.595	-1.152	-2.105	-11.255	-1.298	-0.233	-2.796	-1.453
BRD8_BD_e18_69.0	-1.454	-1.452	-1.123	-0.695	-1.551	-10.366	-1.175	-1.021	-1.263	-0.672
BRD8_BD_e18_69.2	-2.983	-3.406	-7.467	-1.924	-2.467	-11.425	-1.867	-0.085	-2.969	-1.727
BRD8_BD_e18_69.3	-1.892	-1.88	-1.224	-1.05	-2.038	-10.701	-1.241	-1.017	-1.841	-1.421
BRD8_BD_e19_178.3	-1.122	-1.176	-0.144	0.314	-0.267	-0.275	-0.506	-1.711	-0.883	-0.508
BRD8_BD_e19_178.4	-1.44	-1.396	-0.995	0.141	-1.339	-0.889	-0.549	-1.127	-1.172	-0.576
BRD9_BD_e5_145.1	-0.37	-0.304	-0.696	-2.137	-1.476	0.797	-1.469	0.786	-0.578	-0.207
BRD9_BD_e5_145.7	-0.215	-0.043	-0.648	-0.732	-1.131	0.951	-1.447	0.635	-0.504	-0.114
BRD9_BD_e5_145.9	-0.404	-0.868	-1.038	-2.226	-1.644	-0.27	-1.89	0.828	-0.838	-0.386
BRD9_BD_e6_111.2	-0.096	0.027	-0.479	-0.441	-0.637	1.322	-1.267	0.491	0.301	0.358
BRD9_BD_e6_111.4	-0.62	-1.755	-2.147	-3.145	-2.049	-1.389	-2.2	0.85	-1.069	-1.668
BRD9_BD_e6_111.5	0.52	0.416	-0.167	0.226	-0.081	2.319	-0.103	-0.612	0.321	0.613
BRDT_BD1_e2_121.3	-1.361	-1.535	-1.444	-1.036	-1.137	-7.376	-1.446	0.884	-0.645	-0.493
BRDT_BD1_e2_121.5	-0.811	-0.525	-0.149	0.211	-0.383	-1.88	-0.656	0.33	-0.387	-0.265
BRDT_BD1_e2_121.6	0.197	0.246	0.416	0.734	0.264	0.418	0.025	-0.135	0	0.247
BRDT_BD1_e3_138.1	-1.016	-0.667	-0.796	0.05	-0.424	-2.867	-1.007	0.346	-0.498	-0.335
BRDT_BD1_e3_138.2	-0.588	-0.288	-0.136	0.286	-0.336	-1.18	-0.159	0.317	-0.241	-0.257
BRDT_BD1_e4_68.0	-0.517	-0.109	-0.012	0.338	-0.001	-1.174	-0.144	0.13	-0.198	0.012
BRDT_BD1_e4_68.1	-1.157	-0.694	-0.989	-0.375	-0.726	-5.567	-1.268	0.445	-0.517	-0.402
BRDT_BD2_e6_150.1	0.224	0.885	1.189	1.034	0.591	0.566	0.049	-0.455	0.381	0.558
BRDT_BD2_e6_150.6	-0.189	0.222	0.395	0.657	0.143	0.143	0.014	-0.092	-0.034	0.105
BRDT_BD2_e6_150.7	0.218	0.47	0.823	0.969	0.434	0.521	0.047	-0.451	0.157	0.525
BRDT_BD2_e7_129.2	-1.305	-0.911	-1.312	-0.825	-0.767	-6.703	-1.4	0.553	-0.635	-0.418
BRDT_BD2_e7_129.3	-0.245	0.211	0.005	0.553	0.067	0.07	0.007	-0.077	-0.142	0.092
BRDT_BD2_e7_129.4	-2.391	-1.867	-1.451	-1.754	-1.621	-10.594	-1.735	1.483	-0.687	-0.797
BRPF1_BD_e6_118.11	0.105	-0.753	-0.828	-1.014	-0.786	-0.411	-1.019	0.235	-0.509	-0.016
BRPF1_BD_e6_118.12	0.224	-0.667	-0.675	-0.458	-0.639	-0.233	-0.553	-0.798	-0.283	0.048
BRPF1_BD_e6_118.5	-0.778	-1.266	-0.958	-1.17	-0.919	-1.227	-1.631	0.322	-0.989	-0.453
BRPF1_BD_e7_237.10	0.565	-0.269	0.729	-0.149	-0.51	0.046	0.182	-1.247	0.153	0.406
BRPF1_BD_e7_237.5	0.533	-0.663	0.075	-0.383	-0.61	-0.008	-0.1	-0.993	0.081	0.358
BRPF1_BD_e7_237.9	-1.314	-2.333	-1.059	-2.399	-2.011	-10.321	-2.846	0.447	-1.332	-0.954
BRPF3_BD_e5_95.0	-0.397	-0.054	-0.218	0.087	0.433	1.119	-0.246	-0.049	0.057	0.014
BRPF3_BD_e5_95.3	0.12	0.365	0.096	0.276	1.03	1.631	0.149	-0.154	0.104	0.364
BRPF3_BD_e6_190.23	-1.546	-0.76	-0.697	-0.788	-0.432	-1.471	-1.129	0.704	-0.629	-0.354
BRPF3_BD_e6_190.25	-0.641	-0.247	-0.349	-0.161	-0.21	-0.578	-0.987	0.339	-0.316	-0.131
BRPF3_BD_e6_190.4	-0.464	-0.199	-0.251	-0.133	0.033	0.097	-0.435	0.131	-0.231	-0.044
BRWD1_BD1_e30_74.0	-0.722	-0.822	-0.776	-0.221	-0.912	-0.815	-0.457	0.68	-0.418	-0.068
BRWD1_BD1_e31_121.0	0.21	0.133	0.269	0.207	-0.403	0.757	0.183	0.035	0.197	0.274
BRWD1_BD1_e31_121.1	0.106	-0.071	0.096	0.181	-0.433	0.676	0.099	0.227	0.012	0.252
BRWD1_BD1_e31_121.3	-0.128	-0.684	-0.736	0.032	-0.505	-0.368	-0.383	0.505	-0.313	-0.006
BRWD1_BD1_e32_126.0	-1.209	-0.98	-1.348	-1.665	-1.126	-2.008	-0.498	1.021	-0.672	-0.46
BRWD1_BD1_e32_126.1	0.425	0.376	0.558	0.437	0.152	0.956	0.376	-0.08	0.417	0.359
BRWD1_BD1_e32_126.2	1.159	0.695	1.134	1.237	0.709	1.95	1.027	-1.457	0.866	0.958
BRWD1_BD2_e35_98.1	0.538	0.412	0.665	0.555	0.254	1.14	0.388	-0.505	0.621	0.4
BRWD1_BD2_e35_98.2	0.091	-0.384	-0.301	0.074	-0.472	-0.191	0.074	0.378	-0.127	0.24
BRWD1_BD2_e35_98.3	0.583	0.688	1.118	0.685	0.28	1.355	0.545	-1.049	0.742	0.507
BRWD1_BD2_e36_153.0	0.409	0.279	0.313	0.38	-0.338	0.886	0.211	-0.061	0.228	0.352
BRWD1_BD2_e36_153.1	0.018	-0.567	-0.379	0.052	-0.475	-0.324	-0.321	0.448	-0.129	0.103
BRWD1_BD2_e36_153.5	0.559	0.441	0.701	0.617	0.268	1.302	0.473	-0.835	0.714	0.455
BRWD3_BD_e30_95.10	0.752	0.539	0.927	0.564	0.478	0.848	0.686	-0.072	0.626	0.495
BRWD3_BD_e30_95.8	0.362	0.036	0.232	0.174	0.032	-0.578	-0.043	0.483	0.293	0.024
BRWD3_BD_e30_95.9	0.886	0.803	1.04	0.714	0.621	1.371	0.985	-0.124	0.648	0.805
BRWD3_BD_e31_121.1	0.634	0.325	0.518	0.371	0.318	0.414	0.556	0.276	0.475	0.203
BRWD3_BD_e31_121.3	0.772	0.702	0.952	0.63	0.507	0.921	0.723	-0.074	0.648	0.6
BRWD3_BD_e31_121.4	0.394	0.09	0.255	0.241	0.1	-0.227	0.239	0.462	0.339	0.032
BRWD3_BD_e32_126.2	0.677	0.344	0.789	0.425	0.387	0.842	0.654	-0.019	0.575	0.282
BRWD3_BD_e32_126.3	0.505	0.197	0.345	0.348	0.138	-0.085	0.267	0.436	0.345	0.11
BRWD3_BD_e32_126.5	1.128	1.012	1.509	1.326	0.892	3.803	1.198	-2.51	0.891	1.285
BRWD3_BD2_e35_105.1	-0.121	-1.072	-0.719	-1.04	-0.335	-6.134	-0.36	0.873	0.077	-0.43
BRWD3_BD2_e35_105.4	-0.568	-2.005	-1.401	-2.308	-0.709	-10.89	-0.376	0.89	-0.217	-0.578
BRWD3_BD2_e35_105.5	0.592	0.229	0.405	0.353	0.224	0.36	0.383	0.306	0.418	0.144
BRWD3_BD2_e36_75.0	-0.016	-0.662	-0.463	-0.453	-0.297	-0.911	-0.34	0.845	0.166	-0.158
BRWD3_BD2_e37_153.0	0.038	-0.546	0.067	0.086	-0.261	-0.626	-0.171	0.586	0.213	-0.01
BRWD3_BD2_e37_153.10	0.01	-0.585	-0.381	-0.26	-0.272	-0.738	-0.219	0.65	0.199	-0.044
BRWD3_BD2_e37_153.4	1.066	0.974	1.335	1.104	0.672	2.166	1.112	-0.284	0.715	0.931
BRWD3_BD2_e38_95.0	0.259	-0.091	0.126	0.147	-0.107	-0.582	-0.083	0.496	0.283	0.01
CARM1_e5_111.13	-1.354	-1.081	0.055	0.4	-0.898	-0.448	0.375	-2.394	-0.652	-0.385
CARM1_e5_111.6	-2.624	-5.331	-2.879	-1.727	-2.298	-10.799	-2.251	-1.232	-2.888	-1.599
CARM1_e5_111.7	-1.443	-2.016	-0.939	-0.277	-1.03	-0.517	-0.442	-2.318	-1.746	-0.966
CARM1_e6_178.1	-1.818	-2.603	-1.448	-0.468	-1.238	-1.282	-0.508	-1.715	-2.264	-1.041
CARM1_e6_178.13	0.346	-0.524	1.65	0.414	-0.593	0.117	0.831	-2.525	-0.405	-0.155
CARM1_e6_178.25	-2.038	-4.28	-1.51	-0.65	-1.695	-9.196	-1.217	-1.365	-2.766	-1.548
CDK1_e3.1	-1.879	-1.751	-0.215	2.201	-2.943	-8.557	-3.602	-10.014	-3.087	0.395
CDK1_e4.1	-5.236	-5.329	-8.84	-1.605	-9.016	-10.508	-6.914	-8.714	-9.255	-3.341
CDK1_e5.1	-3.945	-3.655	-8.599	1.113	-8.659	-9.335	-4.683	-9.888	-6.557	-2.881
CDK1_e6.1	-5.747	-6.084	-9.012	-5.046	-9.795	-10.634	-8.025	-7.935	-11.181	-3.54
CDK1_e7.1	-9.669	-6.299	-9.899	-7.67	-10.968	-11.355	-8.496	-2.831	-12.355	-7.965
CDK9_e2.1	-10.986	-7.74	-3.028	-8.53	-10.767	-11.214	-9.012	-1.42	-10.737	-8.873
CDK9_e3.1	-2.126	-3.037	-1.561	-0.677	-1.688	-10.308	-1.869	-10.376	-1.999	-2.205
CDK9_e4.1	-0.76	-2.751	-0.611	0.204	-0.964	-10.006	-1.009	-10.483	-1.321	-0.766
CDK9_e4.2	-2.338	-3.161	-1.6	-2.121	-2.487	-10.394	-3.423	-9.884	-2.216	-2.223
CDK9_e5.1	-4.608	-7.402	-2.908	-2.482	-10.466	-11.085	-8.897	-4.271	-10.435	-5.285
CDK9_e5.2	-3.149	-5.428	-1.648	-2.257	-8.677	-10.653	-8.823	-9.729	-3.729	-3.952
CECR2_BD_e12_92.0	-0.019	-0.184	0.553	0.128	0.047	-0.148	0.146	-0.492	-0.028	-0.015
CECR2_BD_e12_92.1	-0.24	-0.32	-0.135	-0.603	-0.128	-1.019	-0.606	-0.044	-0.283	-0.322
CECR2_BD_e12_92.7	-0.258	-1.025	-0.781	-1.732	-0.342	-1.721	-1.292	0.033	-0.775	-0.53
CECR2_BD_e13_127.3	-0.555	-1.676	-0.83	-1.989	-1.18	-1.977	-2.305	0.127	-0.8	-0.747
CECR2_BD_e13_127.7	0.928	0.973	1.156	2.028	1.157	0.68	0.262	-1.885	1.717	0.36
CECR2_BD_e13_127.9	0.616	-0.007	1.052	0.349	0.81	0.488	0.161	-1.861	0.377	0.163
CECR2_BD_e14_59.0	-0.243	-0.588	-0.376	-1.122	-0.281	-1.66	-1.108	-0.01	-0.512	-0.437
CECR2_BD_e14_59.2	0.61	-0.147	1.029	0.216	0.081	-0.068	0.157	-0.625	0.198	0.022
CECR2_BD_e14_59.3	-0.026	-0.185	0.236	-0.393	-0.105	-0.594	0.066	-0.121	-0.278	-0.081
CHD1_D_e11_210.0	0.64	0.617	-0.392	-0.116	-0.4	0.335	-0.65	-0.2	-0.022	-0.237
CHD1_D_e12_90.0	-2.463	-1.085	-2.456	-0.843	-0.912	-0.781	-0.985	0.396	-0.959	-0.655
CHD1_D_e13_135.3	-3.328	-1.458	-2.844	-0.922	-0.988	-6.769	-1.692	1.1	-1.169	-0.783
CHD1_H_e17_72.2	-0.863	-0.173	-0.643	-0.308	-0.61	0.139	-0.774	0.006	-0.141	-0.563
CHD1_H_e18_150.7	1.617	0.751	-0.195	0.136	0.996	0.844	1.032	-0.961	1.311	0.397
CHD1_H_e18_150.8	-1.96	-0.997	-0.93	-0.721	-0.819	-0.423	-0.902	0.364	-0.84	-0.61
CHD1L_D_e4_115.1	-0.493	-1.827	-1.011	-0.135	-0.638	-0.967	-0.402	-0.531	-0.649	-0.144
CHD1L_D_e4_115.7	-0.907	-2.442	-1.115	-0.704	-1.018	-1.234	-0.443	-0.259	-0.787	-0.478
CHD1L_D_e6_82.1	-0.785	-2.143	-1.039	-0.571	-0.997	-1.189	-0.403	-0.356	-0.744	-0.435
CHD1L_H_e10_50.2	-0.269	-0.115	-0.539	0.449	-0.364	-0.539	0.503	-0.922	-0.218	0.106
CHD1L_H_e11_74.2	-1.117	-5.416	-1.249	-0.903	-1.452	-1.72	-0.677	0.268	-0.959	-0.609
CHD1L_H_e12_111.0	0.17	0.272	0.081	1.244	0.191	1.138	0.733	-1.325	0.007	0.359
CHD1L_H_e13_115.2	-0.413	-1.36	-0.91	0.339	-0.503	-0.593	0.028	-0.786	-0.609	0.003
CHD2_D_e14_210.7	0.363	-0.569	0.965	0.689	-0.093	1.183	0.164	-1.642	1.024	0.192
CHD2_D_e15_90.0	-1.4	-3.211	-0.405	-0.668	-4.074	-0.806	-2.93	-0.185	-0.749	-1.095
CHD2_D_e16_135.13	-0.392	-1.261	0.107	0.111	-1.738	0.459	-1.102	-0.544	-0.362	-0.138
CHD2_H_e19_153.1	-0.246	-0.721	0.179	0.116	-0.597	0.659	-0.856	-1.275	0.218	-0.073
CHD2_H_e20_72.0	-0.562	-1.282	-0.326	-0.149	-1.846	0.164	-1.295	-0.315	-0.413	-0.302
CHD2_H_e21_150.10	-0.889	-2.932	-0.384	-0.342	-2.064	-0.389	-1.885	-0.302	-0.509	-0.67
CHD3_D_e14_79.5	0.058	-0.472	0.005	0.007	-0.626	-0.069	-0.105	0.416	-0.204	-0.304
CHD3_D_e15_201.10	0.208	0.185	0.328	0.655	0.291	0.368	0.368	0.403	0.021	0.015
CHD3_D_e16_138.12	-0.361	-0.631	-1.123	-1.321	-1.126	-8.008	-0.269	0.725	-0.591	-0.546
CHD3_D_e17_63.0	-0.098	-0.582	-0.474	-0.921	-0.716	-0.326	-0.197	0.438	-0.282	-0.311
CHD3_H_e20_86.3	0.196	0.113	0.181	0.434	0.005	0.322	-0.102	0.411	-0.083	-0.161
CHD3_H_e21_118.4	0.278	0.492	1.893	0.891	0.52	2.133	0.388	0.014	0.086	0.155
CHD3_H_e22_125.0	-0.302	-0.585	-0.559	-0.929	-1.12	-1.498	-0.265	0.714	-0.366	-0.405
CHD3_H_e23_50.0	-0.472	-0.904	-1.144	-1.918	-1.63	-10.268	-0.595	0.902	-1.332	-0.731
CHD4_D_e16_201.15	-3.75	-4.154	-1.12	-1.088	-3.094	-7.464	-2.42	-10.654	-2.569	-1.497
CHD4_D_e17_138.8	-0.374	-1.214	-0.564	-1.011	-1.787	-7.074	-1.551	-11.112	-1.661	-1.172
CHD4_D_e18_55.3	-4.644	-9.159	-3.044	-8.895	-11.465	-11.005	-8.603	-3.761	-4.835	-4.9
CHD4_H_e22_118.4	-3.896	-7.39	-2.531	-2.346	-10.844	-10.385	-4.545	-10.108	-3.293	-4.741
CHD4_H_e23_125.1	-3.801	-6.662	-1.961	-1.801	-10.275	-9.815	-3.937	-10.385	-3.084	-2.7
CHD4_H_e24_50.1	-10.149	-10.696	-9.219	-9.264	-12.192	-11.732	-10.669	-3.1	-9.006	-5.11
CHD5_D_e15_201.32	-0.606	-0.529	-0.805	0.033	-1.231	-1.204	-0.221	-0.116	-0.444	-0.229
CHD5_D_e16_138.10	-0.765	-1.362	-0.886	-1.12	-1.406	-4.442	-0.537	0.382	-0.593	-0.727
CHD5_D_e17_59.0	0.14	0.364	0.587	1.577	0.71	1.544	1.33	-1.348	0.709	0.78
CHD5_H_e20_95.3	-0.547	-0.324	-0.159	0.359	-0.615	-0.268	0.205	-0.198	-0.297	-0.037
CHD5_H_e21_118.17	-0.874	-1.97	-1.26	-1.21	-2.064	-9.884	-1.095	0.723	-1.216	-0.916
CHD5_H_e22_125.10	-0.005	0.334	0.254	0.816	-0.219	0.753	0.621	-0.93	0.239	0.372
CHD5_H_e23_50.4	-0.345	0.07	-0.104	0.423	-0.593	0.295	0.352	-0.478	-0.209	0.11
CHD6_D_e12_244.11	-0.214	-0.151	-0.203	0.105	-0.196	0.271	-1.099	0.161	-0.295	0.164
CHD6_D_e13_177.11	-0.16	0.293	0.575	0.576	-0.075	0.732	-0.833	-0.507	-0.135	0.265
CHD6_H_e16_105.4	-0.098	0.366	0.814	0.747	0.043	2.082	0.073	-0.811	0.281	0.385
CHD6_H_e17_196.20	-0.349	-0.444	-1.12	-1.399	-0.467	-2.086	-1.318	0.321	-0.758	0.048
CHD6_H_e18_47.3	-0.383	-1.185	-1.476	-1.497	-1.119	-9.517	-3.233	0.551	-1.088	-0.366
CHD7_D_e16_118.9	-0.819	-0.695	-0.912	-0.218	-0.185	-10.513	-1.076	0.534	-0.503	-0.343
CHD7_D_e17_196.1	0.089	0.567	0.624	0.706	0.539	-2.695	-0.142	0.42	-0.079	0
CHD7_H_e12_244.14	-0.036	0.078	-0.51	0.061	-0.084	-9.208	-0.497	0.49	-0.382	-0.002
CHD7_H_e13_177.11	0.099	0.656	0.895	1.375	0.613	-0.73	0.166	0.062	0.031	0.198
CHD8_D_e12_244.18	-1.339	-1.765	-1.456	-1.643	-4.426	-1.305	-1.597	-1.161	-2.178	-2.539
CHD8_D_e13_177.7	0.962	1.51	0.992	0.515	-1.915	1.732	0.738	-1.642	0.688	0.459
CHD8_H_e16_135.0	-0.479	-1.698	-1.251	-1.51	-2.946	-0.901	-0.533	-1.215	-1.958	-2.007
CHD8_H_e17_196.3	-2.941	-6.32	-2.714	-7.815	-11.673	-10.319	-2.91	-0.392	-2.481	-3.349
CHD8_H_e18_52.3	-2.823	-4.06	-1.661	-2.288	-8.343	-10.218	-2.449	-0.688	-2.38	-2.8
CHD9_D_e12_244.8	-0.565	-1.017	-0.853	-0.197	-0.077	-10.018	-0.709	-0.081	-0.3	-0.133
CHD9_D_e13_177.3	1.279	0.58	1.195	0.959	0.884	1.522	1.137	-1.067	0.692	0.691
CHD9_H_e16_135.3	-0.137	-0.434	-0.492	-0.041	0.39	0.3	-0.367	-0.474	-0.224	-0.017
CHD9_H_e17_196.11	-0.722	-1.113	-1.472	-0.553	-0.482	-10.449	-0.889	0.297	-0.838	-0.32
CHD9_H_e18_50.2	-0.115	-0.176	0.345	0.498	0.641	0.635	0.226	-0.892	0.209	0.342
CLOCK_e21_210.10	0.513	0.082	0.533	0.316	0.381	0.292	0.095	0.104	0.226	0.226
CLOCK_e21_210.12	0.112	-0.827	-0.134	0.117	-0.622	-0.51	-0.557	0.461	-0.344	0.05
CLOCK_e21_210.3	0.324	-0.246	0.513	0.248	0.275	-0.154	0.014	0.176	0.066	0.201
CLOCK_e22_203.13	-0.68	-5.364	-1.434	-0.469	-1.809	-8.296	-1.579	1.428	-0.589	-0.41
CLOCK_e22_203.2	0.613	0.292	0.959	0.704	0.511	0.403	0.608	-0.094	0.581	0.303
CLOCK_e22_203.5	0.224	-0.515	0.275	0.208	0.272	-0.341	-0.074	0.177	-0.063	0.17
CLOCK_e23_256.10	0.196	-0.762	0.173	0.194	-0.506	-0.507	-0.119	0.389	-0.102	0.062
CLOCK_e23_256.17	1.467	1.337	1.352	0.994	0.83	1.261	0.64	-0.868	1.074	0.448
CLOCK_e23_256.6	-0.106	-1.626	-1.141	-0.045	-1.503	-0.512	-0.949	0.849	-0.494	-0.074
CREBBP_BD_e17_107.0	-0.768	-3.519	-8.768	-2.622	-2.772	-11.001	-2.748	1.085	-2.376	-0.853
CREBBP_BD_e17_107.5	-0.218	-1.915	-7.912	-0.806	-0.824	-1.38	-0.997	0.661	-0.344	-0.118
CREBBP_BD_e17_107.6	0.194	-1.591	-2.856	-0.246	-0.087	-0.846	-0.773	0.566	-0.133	0.037
CREBBP_BD_e18_210.14	-0.527	-3.307	-8.521	-1.718	-1.297	-10.545	-1.58	1.035	-1.415	-0.233
CREBBP_BD_e18_210.15	1.34	0.885	0.586	1.381	1.105	1.665	1.084	-1.015	0.895	0.647
CREBBP_BD_e18_210.7	0.531	-0.721	-1.333	0.545	0.333	-0.138	-0.347	0.238	0.309	0.366
CREBBP_e25_147.2	0.696	-0.644	-0.629	0.591	0.52	0.115	-0.343	0.053	0.315	0.367
CREBBP_e25_147.7	0.914	-0.4	-0.481	0.77	0.723	0.511	-0.118	-0.067	0.46	0.512
CREBBP_e25_147.8	-0.251	-2.187	-7.94	-0.897	-0.966	-9.536	-1.035	0.862	-0.653	-0.147
CREBBP_e26_114.7	-0.131	-1.831	-3.515	-0.541	-0.584	-1.128	-0.922	0.578	-0.303	-0.106
CREBBP_e26_114.8	0.307	-1.169	-2.061	0.026	-0.082	-0.645	-0.536	0.561	0.089	0.102
CREBBP_e26_114.9	0.019	-1.699	-3.421	-0.362	-0.156	-0.899	-0.839	0.566	-0.173	-0.05
CREBBP_e27_166.2	-0.344	-2.86	-8.355	-0.923	-1.176	-10.272	-1.564	0.883	-0.744	-0.173
CREBBP_e27_166.7	0.387	-1.069	-2.037	0.133	-0.063	-0.511	-0.498	0.464	0.16	0.126
CREBBP_e27_166.8	1.11	0.28	0.32	1.062	1.103	1.191	0.199	-0.658	0.808	0.571
CREBBP_e28_168.12	0.458	-0.924	-1.431	0.487	0.187	-0.405	-0.352	0.294	0.249	0.364
CREBBP_e28_168.2	1.029	0.13	-0.258	0.977	0.859	0.932	0.193	-0.589	0.549	0.57
CREBBP_e28_168.9	0.436	-1.01	-1.537	0.274	0.095	-0.48	-0.423	0.347	0.198	0.247
CREBBP_e29_162.10	0.394	-1.025	-1.775	0.159	0.091	-0.497	-0.44	0.441	0.172	0.2
CREBBP_e29_162.7	0.946	-0.397	-0.378	0.787	0.837	0.861	-0.071	-0.392	0.491	0.567
CREBBP_e29_162.8	0.771	-0.531	-0.542	0.709	0.544	0.129	-0.169	0.021	0.406	0.505
DOT1L_e6_95.2	-2.553	-6.108	-1.891	-2.986	-1.671	-1.926	-1.33	-0.197	-0.37	-0.576
DOT1L_e6_95.3	-1.561	-2.968	-0.906	-0.733	-0.557	-0.733	-0.582	-2.056	0.326	-0.329
DOT1L_e6_95.7	-1.499	-2.711	-0.236	-0.694	-0.431	0.223	-0.387	-2.164	0.385	-0.322
DOT1L_e7_63.0	-1.613	-2.981	-0.912	-1.136	-0.72	-0.921	-0.7	-1.823	0.057	-0.337
DOT1L_e7_63.3	-0.874	-1.412	0.356	0.631	0.636	1.478	0.35	-2.951	0.759	0.092
DOT1L_e7_63.4	-1.876	-3.805	-1.552	-1.507	-1.293	-1.049	-1.084	-0.725	-0.044	-0.509
DOT1L_e8_56.0	-1.192	-2.17	-0.09	0.071	-0.051	0.331	0.14	-2.443	0.543	-0.083
DOT1L_e8_56.1	-1.397	-2.44	-0.092	-0.203	-0.423	0.268	-0.339	-2.352	0.408	-0.26
DOT1L_e8_56.3	-1.915	-5.813	-1.703	-1.61	-1.535	-1.058	-1.134	-0.543	-0.247	-0.534
DOT1L_e9_80.5	-1.634	-3.523	-1.263	-1.374	-1.013	-1.039	-0.716	-1.684	0.054	-0.48
DOT1L_e9_80.7	-1.174	-1.764	0.051	0.495	0.055	0.768	0.167	-2.59	0.675	0.009
DOT1L_e9_80.8	-2.761	-6.725	-2.439	-8.185	-2.072	-3.485	-1.905	0.194	-0.863	-1.527
EHMT1_e24_87.1	-0.51	-6.805	-8.418	-2.408	-10.975	-10.515	-1.482	-0.913	-4.131	-1.692
EHMT1_e24_87.2	0.143	-5.311	-1.356	-0.508	-2.377	-0.587	-0.667	-1.688	-2.357	-1.044
EHMT1_e24_87.3	-0.03	-5.644	-1.401	-0.775	-2.821	-1.505	-0.867	-1.1	-2.498	-1.273
EHMT1_e25_79.0	0.735	-0.65	-0.481	0.337	-1.016	0.357	0.235	-3.754	-1.44	-0.015
EHMT1_e25_79.1	0.453	-1.914	-0.802	-0.222	-1.071	0.085	-0.061	-1.837	-2.009	-0.65
EHMT1_e26_176.0	0.353	-3.758	-0.912	-0.505	-1.783	-0.548	-0.381	-1.755	-2.263	-0.939
EHMT1_e26_176.1	-0.05	-6.302	-1.973	-0.901	-3.364	-2.235	-0.906	-1.068	-2.659	-1.298
EHMT1_e26_176.2	-0.312	-6.803	-3.245	-1.019	-3.506	-10.056	-0.958	-0.979	-2.671	-1.69
EHMT2_e23_87.1	-0.816	-5.867	-1.884	-0.745	-2.338	-0.858	-0.693	-1.555	-2.355	-1.767
EHMT2_e23_87.10	-1.559	-6.263	-2.265	-1.123	-6.78	-10.337	-1.364	-0.958	-3.182	-2.616
EHMT2_e23_87.11	-1.666	-6.381	-2.506	-2.401	-11.131	-11.314	-1.898	-0.422	-6.116	-2.939
EHMT2_e24_79.0	-1.181	-6.173	-2.198	-1.117	-2.511	-2.091	-1.347	-1.542	-2.95	-2.036
EHMT2_e25_176.13	-0.249	-5.556	-1.763	-0.716	-1.668	-0.597	-0.4	-2.036	-1.847	-1.535
EHMT2_e25_176.4	0.061	-2.918	-0.988	0.338	-1.025	-0.343	-0.194	-2.774	-1.767	-1.132
EHMT2_e25_176.5	0.091	-1.026	0.75	0.712	-0.104	0.569	0.745	-2.896	-1.599	-0.694
ELP3_e13_81.0	-2.704	-6.286	-3.93	-2.843	-11.46	-10.647	-3.928	-9.517	-10.275	-3.369
ELP3_e13_81.1	-3.94	-6.585	-9.117	-9.11	-11.793	-11.333	-5.485	-4.086	-12.495	-4.186
ELP3_e13_81.8	-11.667	-7.108	-9.912	-10.352	-12.133	-11.673	-9.012	-3.445	-13.18	-4.264
ELP3_e14_82.0	-3.76	-6.439	-9.056	-8.87	-11.777	-11.317	-4.479	-8.948	-11.747	-3.603
ELP3_e14_82.4	-1.953	-4.333	-2.127	-1.644	-3.637	-8.162	-3.338	-12.172	-4.373	-2.157
ELP3_e15_58.1	-2.357	-5.439	-3.242	-2.269	-11.107	-9.846	-3.552	-11.041	-5.013	-2.58
ELP3_e15_58.2	-1.362	-2.521	-1.221	-1.164	-3.453	-7.809	-2.137	-13.102	-4.192	-0.673
EP300_BD_e17_111.2	-1.323	-6.271	-3.47	-8.887	-1.729	-11.423	-2.08	-0.446	0.219	-1.991
EP300_BD_e17_111.6	-0.478	-1.746	-0.221	-0.581	-0.158	-1.838	-0.522	-2.096	1.48	-0.88
EP300_BD_e17_111.7	-0.166	-1.415	0.03	-0.274	0.211	-1.351	-0.315	-2.825	1.71	-0.824
EP300_BD_e18_196.14	-0.947	-2.227	-0.686	-0.91	-0.479	-7.596	-1.005	-1.648	1.324	-1.213
EP300_BD_e18_196.15	-1.24	-3.882	-1.558	-2.467	-1.088	-11.323	-1.709	-1.018	0.638	-1.623
EP300_BD_e18_196.5	-0.334	-1.611	0.03	-0.348	0.158	-1.657	-0.425	-2.159	1.603	-0.832
EP300_e25_147.10	0.167	-0.509	1.221	0.343	0.875	0.238	0.948	-9.669	2.617	-0.171
EP300_e25_147.11	-0.438	-1.655	-0.1	-0.519	-0.026	-1.828	-0.441	-2.136	1.497	-0.874
EP300_e25_147.3	-1.209	-3.393	-1.513	-2.418	-0.818	-10.878	-1.484	-1.081	0.772	-1.375
EP300_e26_114.0	-1.02	-3.177	-1.303	-1.938	-0.712	-10.366	-1.381	-1.198	0.91	-1.271
EP300_e26_114.5	0.107	-0.778	1.066	0.131	0.671	0.084	-0.044	-3.388	1.868	-0.512
EP300_e26_114.6	-0.108	-1.309	0.201	-0.175	0.235	-1.121	-0.218	-2.834	1.746	-0.712
EP300_e27_166.3	-0.731	-2.215	-0.556	-0.897	-0.352	-3.002	-0.824	-1.817	1.361	-1.104
EP300_e27_166.6	-0.972	-2.643	-0.933	-1.086	-0.56	-8.569	-1.203	-1.46	0.944	-1.247
EP300_e27_166.7	-1.017	-2.846	-1.002	-1.575	-0.656	-9.983	-1.268	-1.23	0.921	-1.26
EP300_e28_165.12	0.042	-0.789	0.263	0.036	0.638	-0.214	-0.116	-3.054	1.756	-0.518
EP300_e28_165.2	-0.713	-2.064	-0.531	-0.829	-0.314	-2.399	-0.795	-1.882	1.422	-1.077
EP300_e28_165.4	-0.971	-2.506	-0.731	-0.927	-0.502	-7.713	-1.022	-1.508	1.029	-1.241
EP300_e29_162.10	-0.541	-1.973	-0.446	-0.818	-0.24	-2.389	-0.727	-2.016	1.44	-0.919
EP300_e29_162.8	-1.052	-3.347	-1.335	-2.226	-0.801	-10.705	-1.44	-1.095	0.862	-1.37
EP300_e29_162.9	-1.29	-3.941	-1.561	-7.194	-1.178	-11.359	-1.903	-0.447	0.577	-1.67
EP400_D_e14_86.4	-1.73	-2.881	-2.888	-0.465	-2.657	-7.233	-2.916	-10.354	-3.103	-1.591
EP400_D_e15_137.3	-2.801	-6.735	-3.251	-2.475	-3.551	-9.802	-8.493	-2.948	-3.422	-3.047
EP400_D_e16_170.3	-2.837	-7.234	-10.965	-9.153	-10.262	-10.178	-8.537	-1.302	-3.603	-3.237
EP400_H_e28_170.6	-1.58	-2.669	-2.129	-0.246	-1.326	-0.69	-2.474	-10.911	-2.716	-1.23
EP400_H_e29_190.15	-1.928	-6.28	-3.183	-2.074	-2.71	-7.923	-2.938	-3.04	-3.125	-1.67
ERCC6_D_e7_105.7	0.143	0.2	0.102	1.623	0.353	0.306	0.612	-0.822	0.872	0.3
ERCC6_D_e8_136.9	-0.522	-0.301	-0.995	-0.207	-0.483	-0.997	-0.398	-0.214	0.042	-0.313
ERCC6_D_e9_171.1	-0.278	-0.075	-0.857	0.106	-0.032	-0.781	0.208	-0.239	0.12	-0.256
ERCC6_H_e13_105.0	-0.585	-0.931	-1.254	-0.407	-0.545	-1.076	-0.757	-0.202	-0.22	-0.415
ERCC6_H_e14_111.2	-0.18	0.098	-0.457	0.551	0.096	-0.17	0.327	-0.321	0.236	-0.03
ERCC6_H_e15_120.3	-0.655	-1.554	-1.648	-0.747	-0.698	-10.48	-0.782	-0.042	-0.233	-0.512
ERCC6_H_e16_52.2	-1.336	-2.435	-3.31	-1.243	-0.928	-10.907	-1.23	0.162	-0.332	-0.558
EZH1_e17_96.2	-1.064	-0.852	-1.031	-0.606	-1.003	-6.459	-0.469	0.163	-0.915	-0.527
EZH1_e17_96.3	0.112	0.283	0.506	0.377	0.405	1.036	0.615	-2.068	1.118	0.115
EZH1_e17_96.5	-2.581	-3.106	-2.172	-9.376	-1.437	-11.291	-0.775	1.004	-1.025	-0.966
EZH1_e18_82.0	-2.218	-1.593	-1.614	-7.933	-1.357	-10.365	-0.487	0.374	-1.007	-0.805
EZH1_e18_82.1	-1.88	-0.897	-1.28	-0.705	-1.024	-9.423	-0.477	0.297	-0.975	-0.787
EZH1_e19_81.0	-0.813	-0.427	-0.567	-0.012	-0.615	-1.287	-0.27	-0.101	-0.408	-0.272
EZH1_e19_81.1	-0.97	-0.512	-0.639	-0.305	-0.721	-1.639	-0.376	0.071	-0.451	-0.429
EZH1_e20_85.1	-0.159	-0.108	-0.146	0.067	-0.259	-0.03	0.173	-0.353	0.025	-0.002
EZH1_e20_85.2	-0.077	-0.022	0.302	0.369	-0.14	0.278	0.19	-0.775	0.347	0.101
EZH1_e20_85.7	-0.322	-0.323	-0.507	0.041	-0.365	-0.521	-0.22	-0.167	-0.394	-0.129
EZH2_e16_96.1	0.775	-0.383	0.064	-0.191	-1.459	-7.469	0.141	-1.298	0.563	0.25
EZH2_e16_96.2	0.46	-0.879	-0.61	-0.27	-1.585	-10.446	-0.025	-1.135	0.266	-0.225
EZH2_e16_96.8	0.441	-1.804	-0.811	-1.62	-2.725	-10.477	-0.426	-0.97	-0.061	-0.296
EZH2_e19_85.3	0.794	-0.109	0.528	0.154	-0.851	-2.923	0.487	-2.482	0.619	0.386
GCN5_e11_127.10	-1.036	-1.619	-0.364	-1.13	-2.577	-1.38	-0.681	-1.896	-0.945	-0.53
GCN5_e11_127.16	-2.302	-3.306	-2.565	-1.724	-4.413	-11.261	-1.699	-1.06	-2.018	-1.443
GCN5_e11_127.5	-2.419	-6.543	-3.104	-2.055	-4.466	-11.375	-2.505	-0.841	-2.347	-1.819
GCN5_e12_59.0	-1.392	-2.1	-0.927	-1.309	-2.836	-10.759	-0.922	-1.689	-1.058	-0.563
GCN5_e12_59.1	-1.565	-2.781	-2.41	-1.567	-3.451	-11.075	-1.669	-1.294	-1.919	-1.289
GCN5_e12_59.4	-1.427	-2.36	-1.213	-1.324	-3.368	-10.963	-0.974	-1.578	-1.284	-1.14
GTF3C4_e3_131.0	-2.573	-6.217	-3.165	-2.978	-3.495	-8.236	-3.606	-2.26	-5.209	-3.029
GTF3C4_e3_131.3	-1.577	-2.274	-1.123	-2.336	-1.991	0.1	-2.383	-11.107	-2.553	-1.694
GTF3C4_e3_131.4	-3.032	-6.814	-9.716	-8.904	-4.34	-10.931	-4.221	-1.37	-9.941	-3.574
GTF3C4_e4_89.2	-1.948	-2.69	-1.547	-2.464	-2.263	-1.423	-2.879	-3.254	-3.028	-1.951
GTF3C4_e4_89.5	-2.467	-3.961	-2.644	-2.742	-2.34	-1.628	-2.951	-2.77	-4.592	-2.875
GTF3C4_e4_89.6	-2.812	-6.353	-3.551	-3.594	-3.746	-8.238	-4.176	-1.559	-5.56	-3.491
HAT1_e3_76.0	1.062	-0.087	1.077	0.252	0.643	1.253	0.772	-0.553	0.496	0.206
HAT1_e3_76.1	-0.377	-0.748	-0.282	-0.806	-1.218	-0.017	-0.778	0.005	-0.236	-0.807
HAT1_e3_76.3	-1.109	-3.031	-0.874	-1.103	-3.403	-10.955	-1.813	1.082	-0.504	-1.075
HAT1_e4_121.2	0.733	-0.201	0.979	0.111	-0.507	0.727	-0.08	-0.463	0.317	-0.065
HAT1_e4_121.4	-0.492	-0.843	-0.533	-0.831	-1.231	-0.195	-1.094	0.383	-0.27	-0.981
HAT1_e4_121.5	-0.206	-0.562	0.295	-0.064	-0.695	0.083	-0.316	-0.139	-0.067	-0.38
HAT1_e5_180.0	-0.208	-0.596	0	-0.181	-0.987	0.035	-0.556	-0.017	-0.08	-0.608
HAT1_e5_180.4	0.563	-0.515	0.415	-0.028	-0.669	0.44	-0.291	-0.333	-0.065	-0.308
HAT1_e5_180.9	-0.543	-0.862	-0.688	-1.046	-1.498	-7.475	-1.543	0.39	-0.284	-1.072
HAT1_e6_73.0	0.708	-0.41	0.785	0.096	-0.647	0.457	-0.197	-0.432	0.298	-0.082
HAT1_e6_73.1	1.612	0.223	1.942	1.353	0.933	1.9	0.895	-2.055	0.652	0.829
HBO1_e13_147.4	0.36	-0.339	-0.919	-0.819	-1.82	-1.059	-0.98	-4.151	-0.337	-0.744
HBO1_e14_107.2	0.609	-0.23	0.012	-0.26	-0.963	0.636	-0.583	-9.988	-0.318	-0.317
HBO1_e14_107.4	0.101	-0.627	-1.109	-2.359	-2.092	-1.842	-1.395	-4.128	-0.847	-0.775
HBO1_e9_192.3	-1.771	-3.546	-2.243	-9.171	-4.594	-10.988	-5.149	-1.442	-2.099	-2.4
HBO1_e9_192.8	-0.938	-3.012	-1.186	-2.771	-2.577	-10.949	-2.478	-1.624	-2.068	-1.809
HDAC1_e2_113.6	-0.661	-1.015	-1.621	0.477	0.301	1.332	-0.569	-1.899	-0.118	-0.241
HDAC1_e3_118.4	-0.735	-1.026	-1.646	0.401	0.099	-0.045	-0.758	-1.626	-0.163	-0.379
HDAC1_e4_75.0	-0.151	-0.961	-0.37	2.171	0.389	1.988	-0.349	-2.362	-0.011	-0.047
HDAC1_e5_139.9	-1.564	-1.899	-3.352	-0.445	-0.909	-7.878	-1.564	-0.626	-1.167	-1.042
HDAC1_e6_142.2	-1.106	-1.127	-2.305	-0.177	-0.232	-1.187	-1.346	-0.785	-0.813	-0.758
HDAC1_e7_93.0	-1.86	-3.44	-3.489	-0.543	-1.021	-11.004	-1.679	-0.524	-1.443	-1.281
HDAC1_e8_109.7	-1.006	-1.088	-1.936	0.257	-0.033	-0.969	-1.01	-1.4	-0.739	-0.586
HDAC1_e9_140.6	-1.357	-1.464	-2.627	-0.379	-0.849	-1.313	-1.537	-0.668	-0.816	-0.887
HDAC10_e10_90.12	0.274	-0.126	0.419	0.309	0.32	-0.296	-0.03	-1.059	-0.286	0.068
HDAC10_e11_107.3	0.593	-0.06	0.805	0.492	0.346	0.345	0.419	-1.382	-0.177	0.116
HDAC10_e5_105.11	-0.08	-0.713	-0.377	-0.292	-0.533	-0.974	-0.398	-0.433	-0.472	-0.276
HDAC10_e6_69.8	-0.265	-0.865	-2.192	-1.598	-1.607	-9.891	-0.559	1.51	-0.605	-0.689
HDAC10_e7_127.17	0.214	-0.453	0.318	0.281	-0.154	-0.452	-0.369	-0.567	-0.426	-0.065
HDAC10_e8_66.0	-0.262	-0.75	-0.625	-0.467	-0.965	-1.59	-0.53	0.431	-0.559	-0.479
HDAC10_e9_60.4	0.655	0.559	0.87	1.512	0.705	2.437	0.667	-2.702	0.576	0.137
HDAC11_e3_101.12	-1.021	-1.414	-1.386	-1.127	-1.178	-10.287	-0.52	0.091	-0.584	-0.592
HDAC11_e4_117.8	-1.771	-1.457	-3.36	-1.782	-1.363	-10.623	-0.676	0.343	-0.842	-0.903
HDAC11_e5_43.3	0.26	-0.298	1.734	1.195	-0.095	1.078	0.91	-0.809	-0.126	0.004
HDAC11_e6_77.6	-0.088	-0.538	-0.88	0.004	-0.756	-0.632	0.155	-0.268	-0.464	-0.508
HDAC11_e7_63.4	-0.329	-0.724	-0.901	-0.091	-1.016	-0.825	-0.152	-0.052	-0.562	-0.522
HDAC11_e8_97.1	0.226	-0.392	-0.674	0.279	-0.374	0.209	0.195	-0.397	-0.227	-0.228
HDAC11_e9_118.3	0.258	-0.384	0.06	0.444	-0.203	0.286	0.371	-0.454	-0.186	-0.011
HDAC2_e5_139.3	-0.068	-0.332	-0.71	-0.551	-0.456	0.684	0.051	-0.924	-0.212	0.247
HDAC2_e6_140.2	0.134	-0.076	-0.158	0.359	0.322	1.95	0.204	-1.665	0.415	0.722
HDAC2_e7_93.1	-0.266	-0.521	-1.057	-0.759	-1.024	-0.266	-0.038	0.263	-0.817	0.137
HDAC2_e8_109.3	-0.272	-1.593	-2.74	-3.167	-1.343	-4.583	-1.302	0.343	-1.141	-0.781
HDAC2_e9_140.4	-0.008	-0.275	-0.426	-0.057	-0.441	1.93	0.094	-1.655	-0.15	0.297
HDAC3_e10_65.1	-0.353	-1.961	-3.608	-8.352	0.287	-2.396	-1.533	-13.224	-2.918	-1.587
HDAC3_e11_90.1	-1.296	-6.507	-4.698	-9.104	-1.961	-9.483	-2.096	-11.583	-3.522	-2.132
HDAC3_e6_56.1	-1.397	-6.709	-8.725	-9.27	-2.724	-10.283	-2.383	-10.459	-4.243	-2.547
HDAC3_e7_134.16	-1	-5.682	-3.822	-8.505	-1.831	-7.644	-1.534	-12.217	-3.141	-2.017
HDAC3_e8_81.4	-1.843	-7.06	-9.022	-9.999	-4.404	-11.129	-8.605	-9.324	-5.503	-3.502
HDAC3_e9_74.6	-1.522	-6.783	-8.942	-9.601	-3.421	-11.122	-3.105	-10.157	-5.262	-2.783
HDAC4_e19_56.3	0.848	0.039	0.258	-0.171	0.528	1.497	0.47	-0.315	0.263	0.431
HDAC4_e20_88.1	0.882	0.278	1.958	0.723	0.879	2.048	0.806	-1.07	0.493	0.8
HDAC4_e21_120.2	-0.317	-1.819	-2.883	-0.692	0.216	-0.132	0.258	0.669	-0.305	-0.042
HDAC4_e22_98.4	-0.11	-0.843	-0.005	-0.346	0.42	0.679	0.369	0.365	0.208	0.112
HDAC4_e23_119.4	-0.271	-1.458	-1.093	-0.453	0.222	0.411	0.262	0.534	0.026	0.109
HDAC5_e20_56.2	-0.036	-1.162	-0.259	-0.302	0.031	-7.14	-0.278	-0.827	-0.422	-0.469
HDAC5_e21_88.3	-0.852	-2.093	-1.956	-1.87	-1.329	-10.444	-1.488	-0.417	-1.63	-1.19
HDAC5_e22_120.11	-0.654	-1.716	-1.294	-0.775	-1.327	-10.035	-0.994	-0.643	-1.454	-0.704
HDAC5_e23_97.7	-0.049	-1.331	-0.406	-0.334	-0.47	-7.386	-0.406	-0.646	-0.869	-0.509
HDAC5_e24_119.10	0.223	-0.235	0.647	0.724	0.651	-0.227	0.453	-1.579	0.025	0.882
HDAC5_e25_134.18	0.185	-0.726	0.588	0.593	0.117	-0.933	-0.034	-1.361	-0.422	-0.15
HDAC6_a1_e10_69.4	-1.032	-1.975	-0.926	-1.12	-0.766	-2.009	-1.668	-0.192	-0.552	-0.622
HDAC6_a1_e11_127.22	-0.15	-1.214	0.049	0.385	-0.207	0.304	-0.995	-0.973	-0.091	-0.255
HDAC6_a1_e12_66.0	-0.964	-1.593	-0.83	-0.807	-0.721	-0.571	-1.662	-0.262	-0.433	-0.593
HDAC6_a1_e13_60.3	-0.643	-1.423	-0.629	-0.606	-0.417	-0.307	-1.24	-0.63	-0.358	-0.445
HDAC6_a1_e14_90.1	-1.15	-2.2	-1.179	-1.224	-1.5	-9.589	-1.725	-0.015	-0.57	-0.833
HDAC6_a1_e8_98.7	-1.265	-2.504	-1.892	-1.36	-1.673	-10.323	-2.112	0.176	-2.184	-0.855
HDAC6_a1_e9_105.4	-0.098	-0.599	0.424	0.608	-0.112	0.878	-0.488	-1.231	0.053	-0.034
HDAC6_a2_e20_134.7	0.539	0.078	1.716	1.144	1.017	2.364	0.26	-3.733	0.229	0.177
HDAC6_a2_e21_69.4	0.273	0.023	0.498	0.656	0.254	0.935	-0.352	-3.296	0.207	0.068
HDAC6_a2_e22_193.13	-0.552	-1.254	-0.362	0.165	-0.377	0.145	-1.091	-0.75	-0.274	-0.391
HDAC6_a2_e23_150.7	-0.189	-1.248	-0.004	0.314	-0.328	0.214	-1.079	-0.856	-0.254	-0.266
HDAC6_a2_e24_175.10	-0.148	-0.772	0.25	0.554	-0.175	0.661	-0.808	-0.977	-0.044	-0.25
HDAC7_e14_134.17	-1.948	-2.016	-1.861	-1.451	-0.899	-3.223	-2.205	-0.63	-1.213	-1.208
HDAC7_e15_121.13	-4.561	-5.904	-3.099	-2.069	-1.955	-6.297	-2.286	-0.596	-2.858	-1.305
HDAC7_e16_50.6	-0.229	-0.721	-0.814	-0.227	-0.367	-0.491	-0.683	-1.501	-0.495	-0.45
HDAC7_e17_108.0	-1.382	-1.85	-1.777	-0.922	-0.425	-2.047	-1.927	-0.705	-0.906	-0.932
HDAC7_e18_56.0	-1.071	-1.219	-1.665	-0.755	-0.415	-1.24	-1.599	-0.961	-0.896	-0.77
HDAC7_e19_88.1	1.088	0.307	0.816	0.798	0.422	1.62	0.756	-9.692	-0.07	0.074
HDAC7_e20_120.12	0.12	-0.616	-0.572	-0.1	0.217	-0.384	-0.634	-1.569	-0.207	-0.325
HDAC7_e21_98.10	-0.992	-1.089	-0.853	-0.358	-0.371	-0.951	-1.277	-1.189	-0.81	-0.488
HDAC7_e22_119.18	0.128	-0.606	-0.152	0.012	0.335	0.207	-0.399	-2.334	-0.146	0.069
HDAC8_e3_131.7	0.054	-1.036	-0.05	-0.035	-0.49	0.33	-0.26	-0.957	-1.7	0.026
HDAC8_e4_142.12	-0.732	-1.119	-0.335	-0.288	-0.561	0.04	-0.4	-0.847	-1.816	-0.067
HDAC8_e5_113.2	0.167	-0.801	0.211	0.191	-0.433	1.434	-0.017	-1.009	-1.321	0.121
HDAC8_e6_78.4	-1.264	-2.17	-2.719	-0.616	-1.527	-0.668	-1.164	-0.213	-3.022	-0.464
HDAC8_e7_109.1	0.501	0.257	0.889	0.993	0.188	1.801	1.202	-2.231	0.134	0.163
HDAC8_e8_173.14	-0.793	-2.138	-1.191	-0.479	-0.702	-0.387	-0.796	-0.234	-2.242	-0.146
HDAC9_e17_56.1	0.526	0.451	0.543	0.721	0.13	0.407	-0.088	-0.138	0.296	0.188
HDAC9_e19_120.1	0.21	0.289	-0.051	0.41	-0.144	-0.134	-0.337	0.109	0.243	0.098
HDAC9_e19_120.7	-0.675	0.031	-1.255	-0.163	-0.439	-0.564	-0.641	0.429	-0.484	-0.028
HDAC9_e20_98.7	0.065	0.2	-0.491	0.251	-0.366	-0.268	-0.578	0.246	-0.091	0.039
HDAC9_e21_119.13	0.742	0.629	0.596	1.603	0.682	1.272	-0.088	-0.276	0.61	0.238
HDAC9_e22_134.4	-1.056	-0.611	-1.266	-0.543	-0.445	-0.715	-1.16	0.488	-0.546	-0.063
HELLS_D_e10_144.9	1.158	0.26	1.198	2.308	0.998	2.758	0.996	-1.679	1.034	0.561
HELLS_D_e11_135.2	-0.726	-1.046	-2.314	0.092	-1.397	-0.681	-1.323	0.595	-0.562	-0.768
HELLS_D_e9_190.7	0.694	0.106	0.746	1.012	0.553	1.242	0.286	-1.316	0.72	0.505
HELLS_H_e18_120.2	-0.124	-0.191	0.314	0.655	-0.155	0.781	-0.651	-0.91	0.307	-0.087
HELLS_H_e19_117.1	0.001	-0.093	0.472	0.701	0.498	0.789	-0.381	-1.17	0.404	0.108
HELLS_H_e20_73.0	-0.323	-0.935	-1.666	0.215	-0.719	0.501	-0.902	-0.301	0.188	-0.719
HIF1AN_e2_251.15	-1.59	-1.879	-2.3	-3.039	-1.935	-11.056	-1.887	-0.398	-0.838	-0.758
HIF1AN_e2_251.26	-1.268	-1.266	-2.198	-0.244	-0.931	-10.58	-1.508	-0.407	-0.605	-0.737
HIF1AN_e2_251.6	-0.597	-0.451	-0.404	0.565	-0.39	-0.374	-0.112	-0.954	-0.107	-0.344
HIF1AN_e3_149.1	-1.158	-0.958	-1.704	-0.128	-0.73	-1.117	-1.433	-0.736	-0.569	-0.621
HIF1AN_e4_146.7	-0.668	-0.582	-0.563	0.544	-0.634	-0.493	-0.401	-0.888	-0.283	-0.345
HIF1AN_e4_146.8	-0.898	-0.838	-0.773	0.406	-0.719	-0.767	-1.297	-0.855	-0.547	-0.575
HIF1AN_e4_146.9	-0.023	-0.305	-0.045	0.877	-0.351	0.969	0.263	-1.58	0.225	-0.005
HLTF_D_e15_144.6	0.52	0.801	1.157	0.449	1.007	1.334	0.441	-0.635	0.093	0.377
HLTF_D_e16_139.7	-0.639	-0.868	0.007	-0.974	-0.661	-8.833	-0.423	0.21	-0.52	-0.247
HLTF_H_e23_181.0	1.091	1.257	1.506	1.313	1.107	1.45	0.604	-0.96	0.376	0.489
HLTF_H_e23_181.1	-0.137	0.454	1.117	0.337	-0.12	0.478	0.257	-0.433	-0.06	0.211
HLTF_H_e23_181.2	-0.649	-1.168	-0.524	-6.268	-1.409	-10.137	-0.466	0.312	-0.891	-0.902
HLTF_H_e24_81.1	-0.447	-0.368	0.45	-0.25	-0.534	-1.246	-0.199	0.198	-0.168	0.082
HR_e17_165.23	-0.269	-0.19	-0.007	0.193	-0.295	0.381	0.466	-1.603	0.088	-0.167
HR_e17_165.25	-0.348	-0.493	-0.221	-0.327	-0.303	-0.389	0.054	-0.885	-0.249	-0.192
HR_e17_165.26	-1.019	-1.161	-1.217	-1.448	-0.682	-0.993	-0.492	0.225	-1.568	-0.474
HR_e18_129.18	-0.469	-1.157	-0.293	-0.843	-0.617	-0.872	-0.169	-0.238	-0.276	-0.47
HR_e18_129.2	0.258	0.282	0.58	0.348	0.002	1.253	0.474	-1.86	0.19	-0.054
HR_e18_129.3	0.324	0.471	0.615	1.03	0.333	1.434	0.682	-2.097	0.292	0.244
HSPBAP1_e3_182.1	0.326	0.701	1.223	0.464	0.513	1.002	0.387	-0.808	0.539	0.269
HSPBAP1_e3_182.7	0.058	0.204	0.727	0.399	0.136	0.291	0.193	-0.456	0.368	0.137
HSPBAP1_e3_182.8	-0.157	0.024	0.094	0.309	-0.276	-0.478	0.088	0.199	-0.053	0.029
HSPBAP1_e4_137.11	-0.33	-0.866	-0.187	-0.739	-0.511	-1.356	-0.912	0.657	-0.296	-0.135
HSPBAP1_e4_137.15	0.494	1.04	1.714	0.803	0.547	1.204	0.896	-1.221	0.631	0.359
HSPBAP1_e4_137.7	-0.075	0.121	0.405	0.331	-0.178	0.031	0.127	-0.279	0.072	0.037
HSPBAP1_e5_172.2	-0.256	-0.48	-0.051	-0.214	-0.477	-0.996	-0.699	0.639	-0.272	-0.002
HSPBAP1_e5_172.4	-0.646	-1.234	-0.22	-1.045	-0.541	-1.768	-1.783	1.078	-0.578	-0.157
HSPBAP1_e5_172.8	-0.17	-0.449	-0.023	0.151	-0.448	-0.722	-0.193	0.209	-0.088	0.013
INO80_D_e13_81.3	-2.52	-6.397	-3.707	-2.928	-3.099	-10.109	-5.141	-9.719	-5.063	-2.66
INO80_D_e14_96.3	-4.088	-6.833	-4.069	-8.331	-4.841	-10.361	-8.949	-4.157	-6.259	-3.018
INO80_D_e15_60.2	-2.448	-3.409	-3.187	-2.171	-1.869	-6.043	-4.525	-10.084	-4.415	-2.511
INO80_D_e16_143.11	-11.454	-7.793	-9.624	-8.96	-11.958	-11.498	-11.214	-1.274	-10.726	-6.476
INO80_H_e27_128.7	-9.215	-7.289	-8.477	-8.959	-10.82	-11.121	-10.984	-2.709	-10.538	-3.245
INO80_H_e28_95.5	0.27	-0.751	-1.24	-0.252	-0.544	-0.728	-1.955	-12.211	-0.997	0.056
INO80_H_e29_73.0	-2.398	-2.845	-2.101	-1.694	-1.864	-2.138	-2.563	-10.6	-2.341	-2.235
INO80_H_e30_95.11	-5.246	-7.223	-8.145	-8.54	-9.341	-10.978	-9.852	-3.624	-6.345	-3.179
JARID2_e12_115.1	-1.224	-0.349	-0.695	-0.683	-1.039	-1.842	0.175	0.502	0.189	-0.362
JARID2_e12_115.8	-0.145	0.831	0.77	0.383	0.159	1.508	0.335	-0.051	0.47	0.456
JARID2_e13_106.4	-2.016	-1.573	-1.331	-0.897	-1.802	-2.223	-1.058	0.693	-0.206	-1.208
JARID2_e13_106.5	1.069	1.783	1.056	1.048	0.63	1.63	1.145	-0.133	0.496	0.49
JARID2_e14_158.16	-0.609	-0.138	-0.042	-0.672	-0.634	-0.635	0.187	0.32	0.229	-0.336
JARID2_e14_158.20	-0.418	-0.107	0.589	0.257	-0.195	-0.216	0.248	0.144	0.435	0.385
JMJD1C_e21_131.3	0.354	-0.254	0.417	0.501	-0.358	-0.155	0.052	0.397	0.179	-0.016
JMJD1C_e21_131.4	0.987	0.062	0.489	0.653	-0.104	0.347	0.501	-0.18	0.2	0.285
JMJD1C_e21_131.6	0.041	-0.288	0.22	0.3	-0.484	-0.177	-0.06	0.403	0.124	-0.108
JMJD1C_e22_86.0	1.156	0.579	0.839	0.854	-0.031	2.691	1.145	-0.667	0.362	0.683
JMJD1C_e22_86.1	0.03	-0.503	-0.992	-0.977	-0.794	-0.467	-0.155	1.177	-0.678	-0.12
JMJD1C_e22_86.2	1.141	0.496	0.822	0.667	-0.083	0.563	0.786	-0.666	0.341	0.639
JMJD4_E1_139.0	-0.6	-0.901	-0.797	-0.404	-0.936	-0.236	-0.244	-0.975	-0.042	-0.333
JMJD4_E1_139.14	-1.747	-1.658	-2.215	-5.902	-1.668	-7.793	-0.928	0.049	-1.267	-0.918
JMJD4_E2_166.20	-1.717	-1.581	-1.926	-1.991	-1.468	-0.637	-0.738	-0.137	-0.718	-0.872
JMJD4_E3_126.0	-1.034	-1.376	-1.631	-1.596	-1.247	-0.584	-0.479	-0.252	-0.518	-0.803
JMJD4_E3_126.7	-0.946	-1.083	-1.49	-0.667	-1.181	-0.375	-0.309	-0.49	-0.212	-0.462
JMJD4_E4_268.37	0.263	0.005	-0.05	0.769	0.213	-0.038	0.21	-1.622	0.58	0.113
JMJD4_E4_268.42	-0.471	-0.477	-0.564	0.313	-0.234	-0.069	-0.039	-1.067	0.428	-0.189
JMJD6_e3_280.11	-1.478	-1.262	-1.432	0.131	-1.013	0.001	-1.156	-1.615	-0.982	-0.581
JMJD6_e3_280.3	-1.972	-6.62	-1.736	-4.738	-3.025	-10.733	-1.607	-0.189	-3.441	-1.126
JMJD6_e3_280.45	-0.137	-0.434	-0.402	0.743	-0.419	1.421	-0.458	-2.69	-0.743	-0.336
JMJD6_e4_52.0	-1.7	-1.821	-1.512	-0.04	-2.739	-8.124	-1.332	-1.504	-1.052	-0.613
JMJD7_e2_95.10	0.728	1.144	1.574	0.598	-0.08	0.888	1.093	-2.233	-0.005	-0.317
JMJD7_e3_254.41	-1.8	-0.276	-1.664	-2.661	-1.868	-7.093	-2.077	0.45	-1.136	-0.951
JMJD7_e4_57.0	0.007	0.593	0.261	-0.162	-0.102	0.606	-0.215	-0.945	-0.419	-0.639
JMJD7_e5_96.4	-0.41	0.065	0.102	-0.461	-1.542	-1.588	-1.551	-0.698	-0.756	-0.913
JMJD8_E5_69.9	0.008	0.08	-0.281	-0.082	-0.964	0.363	0.639	-0.453	0.216	-0.098
JMJD8_E6_120.1	-0.115	-0.391	-0.29	-0.43	-1.103	0.048	-0.114	0.09	-0.668	-0.125
JMJD8_E7_68.4	0.385	0.674	1.025	-0.004	-0.926	1.717	0.772	-0.713	0.506	0.177
JMJD8_E9_30.0	-1.267	-1.891	-1.632	-0.437	-1.92	-1.129	-0.865	0.394	-1.605	-0.861
KAT2A_BD_e17_64.2	0.661	-0.772	0.885	0.29	-0.197	1.529	0.028	-4.01	-0.464	0.317
KAT2A_BD_e17_64.4	-1.084	-1.994	-0.48	-1.198	-2.708	-8.051	-0.697	-1.708	-1.052	-0.551
KAT2A_BD_e17_64.6	-0.508	-1.273	0.688	-0.198	-0.787	0.287	-0.343	-2.098	-0.585	-0.176
KAT2A_BD_e18_158.15	-2.469	-7.712	-3.879	-8.107	-11.218	-11.5	-3.824	-0.83	-2.467	-2.014
KAT2A_BD_e18_158.19	-0.627	-1.346	0.061	-0.897	-1.808	-0.65	-0.659	-1.991	-0.931	-0.311
KAT2B_BD_e17_85.0	0.797	0.791	0.393	0.583	0.676	0.698	0.567	0.187	0.666	0.328
KAT2B_BD_e17_85.3	1.179	1.326	1.381	0.851	0.724	1.333	1.429	-0.414	0.927	0.552
KAT2B_BD_e17_85.8	-0.086	-0.656	-0.902	-0.731	-0.282	-1.058	-0.042	1.134	-0.069	-0.595
KAT2B_BD_e18_190.12	0.804	0.94	1.283	0.646	0.72	0.874	0.711	0.149	0.67	0.512
KAT2B_BD_e18_190.13	0.326	-0.14	-0.024	0.01	0.157	-0.383	0.286	0.306	0.023	-0.176
KAT2B_BD_e18_190.14	0.317	-0.2	-0.102	-0.026	-0.085	-0.436	0.165	0.36	-0.024	-0.274
KDM1A_e11_140.8	-0.697	-1.46	-0.937	-1.753	-1.453	-0.144	-0.252	-1.692	-0.323	-0.851
KDM1A_e13_135.3	-1.634	-1.745	-2.612	-3.617	-1.773	-1.287	-1.036	-0.762	-0.855	-1.319
KDM1A_e14_112.1	-1.022	-1.537	-1.811	-1.81	-1.471	-0.283	-0.458	-1.262	-0.325	-0.935
KDM1A_e15_133.6	-2.588	-5.87	-7.849	-8.519	-2.786	-2.567	-2.206	-0.408	-1.25	-1.538
KDM1A_e16_188.13	-0.419	-0.935	-0.103	-0.165	-0.95	0.789	-0.047	-2.417	0.55	0.034
KDM1A_e17_115.1	-2.074	-2.683	-2.634	-7.652	-2.261	-1.448	-1.106	-0.752	-0.881	-1.493
KDM1A_e18_128.5	-2.31	-5.808	-3.755	-8.377	-2.311	-2.221	-2.034	-0.497	-0.925	-1.533
KDM1A_e19_147.2	-3.011	-6.115	-9.042	-9.74	-3.148	-11.23	-2.446	-0.019	-1.862	-1.868
KDM1A_e8_82.0	-0.639	-1.24	-0.321	-1.3	-1.317	0.604	-0.134	-2.265	0.01	-0.401
KDM1A_e9_95.4	-1.528	-1.549	-1.884	-1.822	-1.555	-1.134	-0.842	-1.071	-0.669	-0.937
KDM1B_e11_138.6	-1.092	-0.503	-7.868	0.193	-0.11	-2.285	-0.787	0.317	-0.173	-0.339
KDM1B_e12_132.8	-0.296	0.383	-0.244	0.617	0.276	0.331	0.008	0.166	0.28	0.32
KDM1B_e13_75.2	-0.028	0.415	0.721	0.765	0.345	0.672	0.905	-0.036	0.518	0.41
KDM1B_e14_117.3	-0.464	0.139	-0.281	0.43	0.001	-0.254	-0.321	0.292	0.156	0.281
KDM1B_e15_126.10	-0.705	-0.367	-0.38	0.292	-0.07	-0.278	-0.397	0.301	-0.113	0.093
KDM1B_e16_123.4	-1.619	-1.088	-8.832	-0.118	-0.187	-9.326	-1.789	0.528	-0.873	-0.342
KDM1B_e17_153.11	0.63	0.902	1.454	0.85	0.73	1.44	1.11	-0.247	0.844	0.551
KDM2A_E10_56.0	0.078	-2.95	-2.014	-1.15	-1.55	-0.643	0.028	-0.543	-0.923	-0.851
KDM2A_E10_56.4	0.697	-2.073	-0.274	-0.686	-0.688	3.211	0.403	-0.995	-0.174	-0.044
KDM2A_E8_93.0	0.218	-2.382	-0.484	-1.086	-1.071	-0.378	0.301	-0.728	-0.809	-0.676
KDM2A_E8_93.6	-0.219	-4.421	-2.71	-2.398	-2.673	-2.545	-0.182	-0.291	-1.353	-1.136
KDM2A_E9_154.1	-1.076	-5.271	-8.269	-2.519	-3.04	-10.051	-0.963	0.481	-1.44	-1.231
KDM2A_E9_154.10	-0.051	-3.291	-2.648	-1.772	-1.962	-1.105	-0.039	-0.391	-1.079	-0.899
KDM2B_e6_107.0	-0.418	-0.524	-0.314	-1.196	-0.56	0.155	-0.535	0.154	-0.202	-0.619
KDM2B_e6_107.3	-0.95	-2.105	-1.504	-7.185	-1.732	-2.031	-1.463	0.509	-1.221	-1.614
KDM2B_e6_107.7	-0.783	-1.387	-1.097	-1.962	-1.002	-0.252	-1.349	0.403	-0.803	-0.848
KDM2B_e7_94.10	-0.358	0.07	-0.073	-0.67	0.006	0.752	-0.351	-0.449	-0.053	-0.488
KDM2B_e7_94.3	-0.158	0.107	1.935	-0.286	0.229	0.782	0.632	-0.75	0.271	-0.055
KDM3A_e21_131.0	-0.647	-0.969	-0.072	-0.003	-0.589	0.348	-0.241	-0.185	0.118	0.045
KDM3A_e21_131.1	-0.731	-1.024	-0.226	-1.709	-0.62	-0.322	-0.412	-0.062	-0.148	-0.026
KDM3A_e21_131.13	-1.155	-1.596	-1.037	-2.612	-1.432	-9.939	-0.69	0.5	-0.629	-0.916
KDM3A_e22_95.1	-0.561	-0.7	1.068	0.37	-0.025	0.561	-0.116	-0.693	0.177	0.147
KDM3A_e22_95.4	-0.836	-1.273	-0.413	-2.511	-0.713	-1.444	-0.432	0.118	-0.339	-0.17
KDM3A_e22_95.5	-0.333	-0.641	1.12	1.083	0.185	1.717	-0.11	-1.673	0.485	0.439
KDM3B_e19_131.11	-0.702	-1.443	-0.825	0.124	-0.79	-0.422	-0.95	-3.045	-0.738	-0.331
KDM3B_e19_131.2	-1.198	-1.965	-1.085	-1.315	-1.506	-2.242	-1.491	-1.019	-1.441	-0.943
KDM3B_e19_131.7	-1.897	-2.978	-2.315	-4.309	-2.349	-8.255	-1.708	-0.882	-1.562	-1.287
KDM3B_e20_86.1	-0.998	-1.534	-0.846	-0.181	-0.931	-1.536	-1.161	-1.933	-1.042	-0.857
KDM4A_e5_95.0	-1.369	-1.16	-0.936	-0.206	-0.149	0.303	-0.322	-1.04	-0.641	-0.414
KDM4A_e6_50.2	-2.835	-5.186	-8.773	-0.95	-0.607	-2.32	-0.931	0.175	-1.535	-0.705
KDM4A_e6_50.3	-2.676	-1.199	-2.588	-0.717	-0.422	-0.374	-0.663	-0.741	-0.984	-0.59
KDM4A_e7_104.4	-0.588	0.12	0.216	0.542	0.54	1.486	0.818	-2.466	0.24	0.178
KDM4A_e7_104.5	-1.288	-0.788	-0.518	-0.194	0.017	0.948	-0.294	-1.342	-0.463	-0.392
KDM4A_e8_95.6	-0.903	-0.462	-0.483	0.395	0.161	1.361	0.178	-2.273	0.003	-0.354
KDM4A_e8_95.8	-1.733	-1.17	-1.531	-0.603	-0.329	-0.058	-0.565	-0.919	-0.926	-0.484
KDM4B_e6_106.0	-1.268	-1.604	-0.676	-0.966	-1.457	-8.015	-1.13	-0.252	-0.715	-0.64
KDM4B_e6_106.11	-0.724	-1.241	0.111	-0.096	-0.615	-0.857	-0.693	-0.475	-0.315	-0.481
KDM4B_e7_50.1	0.553	-0.466	1.043	0.828	0.417	0.994	0.349	-2.011	0.005	-0.258
KDM4B_e7_50.4	-1.074	-1.531	-0.356	-0.23	-0.704	-1.462	-1.053	-0.45	-0.585	-0.5
KDM4B_e8_104.11	-0.197	-1.015	0.197	0.579	-0.335	0.215	-0.23	-0.971	-0.245	-0.396
KDM4B_e8_104.12	-0.432	-1.211	0.185	0.346	-0.574	-0.74	-0.462	-0.911	-0.26	-0.408
KDM4B_e8_104.5	-0.124	-0.855	0.288	0.587	-0.018	0.278	0.057	-1.202	-0.19	-0.375
KDM4B_e9_96.5	0.151	-0.632	0.356	0.644	0.209	0.79	0.294	-1.91	-0.149	-0.309
KDM4B_e9_96.6	0.578	-0.45	1.351	0.938	0.513	1.614	0.608	-3.383	0.9	0.029
KDM4B_e9_96.7	-1.738	-1.624	-1.48	-2.163	-3.793	-10.899	-2.065	0.282	-0.944	-0.738
KDM4C_e5_106.1	0.364	-0.304	-0.03	0.034	-0.072	0.422	-1.908	-0.384	0.199	-0.058
KDM4C_e5_106.7	0.676	0.452	0.724	0.721	0.616	3.108	-0.742	-1.304	0.385	0.031
KDM4C_e6_50.0	0.357	-0.51	-0.18	-0.085	-0.278	0.054	-1.956	-0.321	0.19	-0.078
KDM4C_e6_50.1	-0.324	-1.863	-2.108	-2.931	-1.072	-10.092	-3.857	0.281	-0.29	-1.047
KDM4C_e6_50.2	0.611	-0.186	0.323	0.617	0.16	1.06	-0.953	-0.586	0.295	-0.026
KDM4C_e7_104.5	-0.238	-1.363	-1.615	-0.635	-0.826	-2.178	-2.36	-0.077	-0.233	-0.72
KDM4C_e7_104.6	0.532	-0.268	0.052	0.36	0.085	0.585	-1.799	-0.425	0.263	-0.043
KDM4C_e7_104.8	-0.021	-0.771	-0.516	-0.275	-0.548	-0.519	-2.109	-0.268	0.097	-0.279
KDM4C_e8_96.1	0.064	-0.627	-0.497	-0.188	-0.297	-0.441	-1.997	-0.287	0.167	-0.108
KDM4C_e8_96.5	-0.097	-1.155	-1.248	-0.377	-0.582	-1.291	-2.342	-0.148	-0.137	-0.659
KDM4D_e3_349.26	0.696	1.102	0.388	0.316	0.63	1.589	1.431	-0.855	-0.301	0.501
KDM4D_e3_349.27	-0.382	-2.212	-2.278	-0.189	-1.223	-11.559	-1.246	0.544	-1.181	-1.102
KDM4D_e3_349.33	0.577	0.469	0.226	0.278	0.266	0.775	0.873	-0.538	-0.4	-0.085
KDM4D_e3_349.39	-0.187	-1.202	-2.085	-0.152	-0.496	-1.103	-0.212	0.497	-1.143	-0.799
KDM4D_e3_349.45	0.045	-0.437	-0.545	-0.149	0.098	0.507	-0.1	-0.027	-0.956	-0.352
KDM4D_e3_349.63	0.206	-0.147	-0.354	0.019	0.191	0.765	0.214	-0.155	-0.674	-0.113
KDM5A_e11_79.1	1.146	0.623	1.075	0.664	0.534	2.387	0.517	-0.607	0.56	-0.204
KDM5A_e12_163.16	-0.073	-0.708	-0.132	0.069	-0.397	1.024	-0.514	0.094	-0.701	-0.548
KDM5A_e12_163.5	-0.416	-1.054	-0.961	-0.024	-0.518	0.469	-0.916	0.451	-0.738	-0.727
KDM5A_e12_163.8	-0.866	-1.101	-8.499	-0.495	-1.108	-0.059	-1.459	0.703	-1.061	-1.103
KDM5A_e13_120.2	0.399	-0.067	0.554	0.643	0.299	1.505	-0.018	-0.366	-0.424	-0.301
KDM5A_e13_120.7	0.05	-0.579	0.16	0.518	-0.156	1.074	-0.153	-0.225	-0.626	-0.438
KDM5B_e11_86.2	-0.481	-0.854	-0.851	-0.574	-0.827	0.107	-0.823	-0.186	-0.296	-0.416
KDM5B_e11_86.5	-0.312	-0.652	0.046	-0.429	-0.339	0.58	-0.044	-0.505	-0.035	-0.068
KDM5B_e12_163.12	-1.337	-1.49	-3.2	-2.003	-1.558	-1.671	-2.448	0.206	-0.985	-0.921
KDM5B_e12_163.13	0.54	0.227	1.344	0.651	-0.007	1.826	0.39	-0.568	0.314	-0.01
KDM5B_e12_163.17	-0.384	-0.749	-0.31	-0.559	-0.693	0.145	-0.221	-0.394	-0.171	-0.302
KDM5B_e13_120.0	-1.221	-1.204	-0.973	-1.825	-1.266	-1.484	-1.131	0.083	-0.598	-0.577
KDM5B_e13_120.1	0.353	-0.606	0.571	0.128	-0.123	0.682	0.024	-0.567	0.249	-0.066
KDM5B_e13_120.2	-0.719	-1.17	-0.919	-0.774	-0.842	-0.063	-0.872	-0.111	-0.579	-0.557
KDM5C_e11_95.9	0.338	0.521	1.429	0.251	0.966	1.706	0.19	-0.12	0.709	0.824
KDM5C_e12_163.1	-0.111	0.052	-0.384	-0.149	-0.594	0.12	-0.132	0.735	0.365	0.243
KDM5C_e12_163.15	0.319	0.396	1.288	0.167	0.457	1.29	0.176	0.331	0.664	0.679
KDM5C_e12_163.18	0.263	0.288	1.156	0.145	0.24	0.166	0.06	0.728	0.431	0.628
KDM5C_e13_120.10	-0.748	-0.475	-0.928	-7.908	-2.538	-0.835	-2.024	0.912	-0.522	-0.306
KDM5C_e13_120.3	-0.702	-0.295	-0.73	-0.965	-0.843	-0.53	-1.107	0.912	0.006	0.079
KDM5C_e13_120.6	0.842	0.547	1.697	1.223	1.174	1.983	0.907	-0.866	1.022	0.944
KDM5D_e13_79.1	-0.344	-1.694	-0.562	-0.425	-0.592	-1.614	0.158	1.328	-1.088	-0.292
KDM5D_e14_163.1	0.52	0.18	-0.1	0.217	-0.13	-0.873	0.421	0.752	-0.134	0.261
KDM5D_e14_163.18	0.534	0.443	0.209	0.243	0.099	0.308	0.635	0.637	0.196	0.293
KDM5D_e14_163.8	0.654	0.546	0.744	0.311	0.432	0.64	0.647	0.628	0.294	0.46
KDM5D_e15_118.1	0.964	1.142	1.333	1.44	0.664	2.633	0.801	-0.451	1.164	0.723
KDM5D_e15_118.5	0.368	-0.117	-0.538	-0.258	-0.151	-1.509	0.32	1.072	-0.317	0.233
KDM5D_e15_118.7	0.723	0.772	1.274	0.808	0.656	1.997	0.678	0.442	0.533	0.611
KDM6A_e25_115.7	0.089	0.315	0.269	0.734	0.021	0.829	0.859	-1.945	0.331	-0.184
KDM6A_e25_115.8	-0.444	-0.813	-1.565	0.428	-0.71	-1.344	0.403	-0.689	0.267	-0.578
KDM6A_e26_188.12	-0.149	-0.355	-0.873	0.727	-0.641	-0.267	0.827	-1.876	0.311	-0.481
KDM6A_e26_188.17	-0.771	-1.237	-1.655	0.157	-0.744	-8.32	0.054	-0.445	-0.064	-0.948
KDM6B_e18_115.4	-0.339	0.115	-0.506	0.349	-0.122	-5	-0.31	-0.077	-0.213	-0.369
KDM6B_e18_115.6	0.25	0.723	0.67	1.018	0.13	0.578	0.903	-0.722	-0.067	-0.087
KDM6B_e18_115.7	-0.986	-1.079	-1.512	-0.375	-1.455	-11.199	-1.489	0.268	-1.383	-0.781
KDM6B_e19_188.0	-1.259	-1.907	-2.122	-0.811	-1.489	-11.337	-1.573	0.984	-1.386	-0.941
KDM6B_e19_188.26	-0.406	-0.571	-1.059	-0.308	-0.729	-10.659	-0.618	0.249	-0.927	-0.672
KDM6B_e19_188.5	0.222	0.421	-0.281	0.659	0.101	-0.596	-0.197	-0.536	-0.206	-0.325
KDM7A_e6_187.15	0.443	0.693	0.714	0.636	0.628	2.219	0.242	0.042	0.714	0.539
KDM7A_e6_187.17	1.382	1.422	1.47	0.639	1.018	2.643	1.097	-1.255	1.088	1.033
KDM7A_e6_187.7	0.215	0.176	-1.318	-0.57	0.339	-10.156	-0.261	0.83	-0.225	0.208
KDM7A_e6_187.8	0.252	0.377	0.023	-0.531	0.489	-1.699	-0.061	0.27	0.106	0.247
KDM7A_e6_187.9	-0.548	-0.062	-1.587	-1.84	-0.689	-10.347	-0.943	1.251	-0.604	-0.319
KDM8_e4_133.0	-1.644	-2.495	-1.392	-1.725	-2.012	-1.179	-2.286	-9.358	-2.146	-2.734
KDM8_e4_133.7	-1.922	-3.699	-1.701	-2.175	-3.071	-8.94	-2.924	-4.174	-2.82	-3.075
KDM8_e4_133.8	-3.724	-7.461	-8.821	-9.288	-9.399	-10.365	-8.903	-1.745	-4.922	-4.646
KDM8_e5_45.0	0.708	-1.666	0.923	-0.621	-0.447	0.094	-0.657	-11.039	0.701	-1.088
KDM8_e5_45.1	-1.539	-2.289	-1.391	-1.577	-1.967	-0.955	-1.935	-10.158	-1.801	-2.077
KDM8_e6_150.10	-1.097	-2.022	-1.263	-0.667	-0.765	-0.883	-1.399	-10.222	-1.149	-1.343
KDM8_e6_150.12	-2.372	-6.034	-3.507	-8.475	-4.499	-9.614	-3.758	-2.868	-4.286	-3.57
KDM8_e6_150.27	-3.793	-7.591	-8.895	-9.713	-11.238	-12.143	-9.72	-1.686	-11.871	-5.011
KDM8_e7_159.0	-2.265	-5.108	-2.163	-2.474	-3.759	-9.605	-2.946	-2.927	-3.268	-3.441
KDM8_e7_159.11	-3.597	-6.353	-8.565	-9.017	-8.867	-9.979	-4.608	-2.584	-4.891	-4.139
KDM8_e7_159.7	-1.774	-3.06	-1.526	-1.822	-2.939	-8.003	-2.685	-4.455	-2.434	-2.973
KMT2A_BD_e16_174.15	-0.223	-0.987	-1.526	-1.265	-1.059	-0.826	-0.916	-0.556	0.122	-0.564
KMT2A_BD_e16_174.16	-2.641	-1.825	-2.197	-5.413	-2.041	-9.604	-1.555	0.831	-0.886	-1.6
KMT2A_BD_e16_174.22	0.966	0.724	1.378	0.966	0.909	2.242	0.586	-2.917	1.105	0.253
KMT2A_BD_e17_111.1	0.083	-0.734	-0.853	-0.619	-0.498	-0.571	-0.597	-1.133	0.263	-0.489
KMT2A_BD_e17_111.4	0.095	-0.592	-0.734	-0.483	-0.485	-0.448	-0.405	-1.157	0.358	-0.397
KMT2A_BD_e17_111.6	0.406	0.366	0.907	0.674	0.427	0.779	0.437	-2.623	0.863	0.102
KMT2A_BD_e18_50.1	0.123	-0.379	-0.385	-0.443	-0.453	-0.069	-0.329	-1.213	0.522	-0.365
KMT2A_BD_e18_50.2	0.403	0.331	0.891	0.208	0.124	0.702	0.272	-2.545	0.854	-0.012
KMT2A_BD_e18_50.3	0.856	0.516	1.106	0.731	0.569	1.537	0.532	-2.64	1.062	0.125
KMT2B_e36_130.0	-0.512	-2.251	-0.498	-0.665	-1.984	-1.123	0.361	-1.17	-0.362	-0.146
KMT2B_e36_130.2	-0.685	-3.254	-1.502	-1.281	-2.553	-6.724	-0.341	-0.747	-1.696	-0.846
KMT2B_e36_130.3	-0.625	-2.542	-0.528	-0.813	-2.043	-5.125	0.162	-1.103	-1.415	-0.634
KMT2B_e37_218.0	0.427	-0.931	0.106	-0.527	-1.38	-0.186	0.538	-2.654	-0.242	0.252
KMT2B_e37_218.11	-0.83	-3.346	-1.509	-2.45	-3.305	-10.305	-1.113	-0.324	-1.761	-0.929
KMT2B_e37_218.25	-2.217	-4.099	-2.02	-7.742	-3.315	-11.218	-2.26	-0.291	-1.87	-0.95
KMT2C_e58_117.3	0.116	-0.376	-0.502	-0.052	-0.568	-1.881	0.28	0.049	-0.2	-0.948
KMT2C_e58_117.5	0.897	0.683	0.67	0.263	0.355	0.434	0.783	-2.49	0.536	0.016
KMT2C_e58_117.6	0.177	-0.374	-0.048	-0.007	-0.408	-1.383	0.344	-0.56	-0.128	-0.923
KMT2C_e59_74.1	0.25	-0.353	0.22	0.04	-0.175	-1.233	0.382	-0.771	0.033	-0.522
KMT2C_e59_74.2	-0.797	-1.391	-1.738	-8.987	-0.909	-8.455	-0.255	0.512	-1.262	-1.844
KMT2C_e59_74.3	0.424	-0.016	0.413	0.142	0.273	0.211	0.625	-1.326	0.505	-0.028
KMT2C_e60_109.0	-0.475	-0.553	-1.656	-0.487	-0.85	-7.377	-0.01	0.4	-0.678	-1.033
KMT2C_e60_109.5	-0.372	-0.487	-1.455	-0.167	-0.599	-2.58	0.156	0.097	-0.232	-0.995
KMT2C_e60_109.7	0.36	-0.342	0.38	0.044	-0.096	-0.413	0.566	-1.284	0.193	-0.422
KMT2D_e50_153.15	-1.363	-2.249	-1.581	0.001	-0.085	-0.433	-0.825	-2.51	-0.941	-1.039
KMT2D_e50_153.16	-1.502	-2.407	-1.882	-0.056	-0.46	-0.885	-1.242	-2.495	-1.166	-1.131
KMT2D_e50_153.9	-0.752	-0.622	-0.809	0.539	0.338	1.151	-0.331	-4.512	-0.112	-0.252
KMT2D_e51_74.0	-1.121	-1.977	-0.935	0.054	0.098	0.559	-0.533	-2.806	-0.819	-0.676
KMT2D_e51_74.1	-1.679	-4.602	-2.933	-1.276	-1.682	-11.941	-1.947	-1.774	-2.414	-1.469
KMT2D_e52_109.3	-0.362	-0.283	-0.416	1.268	0.685	2.365	0.631	-7.574	0.526	-0.129
KMT2D_e52_109.6	-0.958	-1.79	-0.93	0.063	0.114	0.896	-0.499	-3.282	-0.737	-0.594
KMT2D_e52_109.8	-1.615	-2.653	-2.053	-0.895	-1.255	-7.855	-1.694	-2.131	-1.566	-1.339
MINA_e2_254.19	0.296	0.33	0.811	0.331	-0.133	0.589	-0.011	-0.552	0.43	-0.05
MINA_e3_120.4	0.309	0.444	0.814	0.538	0.163	1.688	0.069	-0.607	0.457	0.168
MINA_e4_129.12	0.029	-0.527	-0.043	-0.609	-0.536	0.508	-0.439	-0.474	-0.447	-0.662
MINA_e5_104.4	-0.201	-0.828	-0.455	-1.6	-0.957	-1.194	-0.777	-0.152	-0.767	-1.09
MINA_e6_103.8	0.216	-0.503	0.409	-0.097	-0.463	0.534	-0.285	-0.531	0.054	-0.553
MINA_e7_172.5	-0.115	-0.63	-0.101	-1.069	-0.727	0.185	-0.698	-0.189	-0.509	-0.808
MLL1_e35_130.12	0.323	0.15	0.264	-0.004	-0.273	0.231	-0.078	-1.771	0.606	-0.24
MLL1_e35_130.6	0.331	0.184	0.651	0.188	-0.237	0.542	-0.003	-2.021	0.759	-0.189
MLL1_e35_130.8	-0.307	-1.304	-1.955	-2.574	-1.672	-1.22	-0.951	-0.553	0.116	-0.6
MLL1_e36_237.14	-1.026	-1.363	-2.029	-4.287	-1.763	-6.572	-1.18	-0.112	-0.836	-1.184
MLL1_e36_237.6	0.072	-0.754	-0.913	-0.864	-0.682	-0.613	-0.816	-1.047	0.239	-0.495
MLL1_e36_237.8	0.219	-0.037	-0.382	-0.074	-0.304	-0.007	-0.316	-1.247	0.536	-0.291
MLL5_e11_105.0	0.353	-0.367	-0.733	-0.301	-0.407	0.063	0.082	-0.17	-0.274	-0.616
MLL5_e11_105.4	0.123	-0.942	-2.09	-2.936	-0.899	-1.766	-0.106	0.493	-0.801	-0.855
MLL5_e11_105.5	0.235	-0.722	-1.181	-0.925	-0.431	-0.466	0.064	-0.072	-0.746	-0.728
MLL5_e12_118.4	1.002	0.349	0.982	0.555	0.698	1.634	0.637	-1.76	0.568	0.503
MLL5_e12_118.6	0.158	-0.918	-1.305	-2.016	-0.825	-1.326	0.036	-0.001	-0.793	-0.828
MLL5_e12_118.7	0.805	0.006	0.296	0.425	0.065	0.776	0.419	-0.988	-0.023	-0.311
MLL5_e13_110.1	0.505	-0.354	-0.357	-0.277	-0.248	0.193	0.197	-0.378	-0.189	-0.599
MLL5_e13_110.2	0.682	-0.028	-0.045	-0.245	-0.198	0.292	0.386	-0.737	-0.081	-0.471
MLL5_e13_110.3	0.871	0.223	0.856	0.465	0.389	1.505	0.438	-1.166	0.149	0.408
MOF_e5_164.14	-3.017	-4.626	-3.466	-3.099	-8.803	-7.033	-4.307	-10.49	-10.025	-3.359
MOF_e6_90.7	-4.212	-8.083	-8.775	-9.649	-11.227	-10.779	-4.894	-2.378	-12.625	-6.208
MOF_e7_141.6	-0.878	-2.832	-1.579	-0.28	-2.471	-0.266	-2.013	-11.618	-1.589	-1.747
MOF_e8_94.3	-3.395	-6.436	-3.665	-9.277	-9.358	-8.495	-4.551	-10.436	-11.763	-4.162
MORF_e12_162.0	-0.667	-1.42	-0.254	-0.779	-0.462	-7.173	-1.593	0.02	-0.154	-0.713
MORF_e12_162.8	0.231	0.045	0.83	1.26	0.331	0.776	0.366	-0.423	0.219	0.067
MORF_e12_162.9	-0.137	-0.738	0.417	-0.111	0.188	0.71	0.076	-0.377	0.024	0.059
MORF_e13_94.8	-1.531	-1.916	-1.491	-1.741	-0.852	-10.075	-1.719	1.301	-0.157	-0.995
MORF_e14_210.22	-0.337	-0.957	0.271	-0.52	0.117	-0.241	0.052	-0.139	-0.126	-0.118
MORF_e14_210.3	0.547	0.437	0.862	1.484	0.36	0.82	0.582	-0.838	0.469	0.091
MOZ_e12_162.1	0.734	0.825	0.213	1.007	0.936	1.621	1.549	0.145	0.741	0.466
MOZ_e12_162.7	-0.053	0.286	0.009	0.144	-0.571	0.526	-0.586	0.268	-0.629	-0.407
MOZ_e12_162.8	0.376	0.387	0.098	0.633	-0.448	0.589	-0.003	0.244	-0.064	-0.317
MOZ_e13_94.4	-0.595	-0.353	-0.164	-0.278	-1.923	-0.558	-0.852	0.461	-0.797	-0.944
MOZ_e13_94.5	-0.065	0.252	-0.136	-0.031	-1.264	-0.547	-0.841	0.371	-0.664	-0.753
MOZ_e14_210.0	0.713	0.453	0.156	0.978	-0.305	0.818	0.218	0.169	0.139	-0.087
MOZ_e14_210.3	-0.695	-1.668	-2.5	-0.913	-1.938	-10.051	-1.27	0.695	-0.955	-0.974
NAT10_e18_75.1	1.031	0.289	0.049	1.604	-0.065	3.703	1.143	-10.797	0.67	0.73
NAT10_e18_75.4	-2.702	-4.064	-3.763	-9.616	-4.392	-7.425	-4.194	-1.829	-10.693	-2.164
NAT10_e18_75.5	-2.305	-3.605	-3.654	-2.543	-4.176	-5.902	-3.05	-3.447	-4.343	-2.137
NAT10_e18_75.6	-1.443	-2.118	-0.69	-1.178	-1.254	-4.551	-2.874	-5.043	-2.716	-1.518
NAT10_e18_75.7	-3.586	-4.351	-9.298	-9.91	-4.655	-8.193	-4.2	0.294	-11.656	-3.075
NCOA1_e17_403.2	-0.603	-0.354	-0.876	0.184	-0.377	-0.641	-0.755	-0.053	-0.189	-0.727
NCOA1_e17_403.26	0.775	0.895	2.062	0.717	1.082	2.583	0.032	-0.455	0.184	0.464
NCOA1_e17_403.31	-0.728	-1.055	-0.876	-0.946	-0.721	-1.064	-0.803	0.171	-0.298	-0.796
NCOA1_e18_175.12	0.46	0.026	0.833	0.685	0.431	0.507	-0.132	-0.346	0.088	0.391
NCOA1_e18_175.13	-0.731	-1.582	-1.449	-7.708	-1.931	-8.913	-1.226	0.303	-1.332	-1.036
NCOA1_e18_175.22	-0.462	-0.212	0.406	0.674	-0.303	0.139	-0.562	-0.308	-0.059	-0.192
NCOA2_e19_235.10	-0.108	-0.18	-0.424	-0.783	-0.926	-0.753	-0.864	0.42	-0.082	-0.022
NCOA2_e19_235.14	0.285	0.126	0.335	0.103	0.643	-0.263	-0.372	-0.515	0.466	0.306
NCOA2_e19_235.16	-0.038	0.001	0.298	-0.425	0.341	-0.651	-0.838	-0.422	0.315	0.264
NCOA2_e20_178.17	-0.269	-0.349	-0.637	-1.002	-1.217	-2.361	-1.215	0.823	-0.093	-0.347
NCOA2_e20_178.18	0.354	0.412	1.462	0.114	0.971	1.483	-0.287	-0.974	0.633	0.45
NCOA2_e20_178.20	-0.671	-0.436	-1.452	-2.043	-1.976	-6.797	-1.931	0.936	-0.163	-1.01
neg01	0.873	0.42	0.844	0.624	0.283	1.167	1.057	0.066	0.546	0.342
neg02	0.299	-0.061	0.043	-0.191	-0.078	-0.05	0.318	0.634	0.097	-0.146
neg03	0.488	0.183	0.626	0.291	0.129	0.683	0.631	0.326	0.278	0.098
neg04	0.36	-0.018	0.374	-0.026	0.033	0.187	0.398	0.512	0.127	-0.092
neg05	0.412	0.094	0.538	0.076	0.08	0.434	0.578	0.427	0.221	-0.013
neg06	0.399	0.063	0.501	0.033	0.074	0.408	0.575	0.441	0.221	-0.027
neg07	0.301	-0.054	0.299	-0.168	0.024	0.054	0.329	0.63	0.099	-0.119
neg08	0.101	-0.508	-0.225	-0.557	-0.352	-0.508	0.101	0.761	-0.024	-0.302
neg09	0.253	-0.351	-0.13	-0.345	-0.155	-0.397	0.211	0.649	0.065	-0.189
neg10	0.656	0.331	0.704	0.422	0.175	0.868	0.746	0.171	0.365	0.24
neg11	0.705	0.341	0.705	0.459	0.181	0.968	0.765	0.171	0.396	0.272
neg12	1	0.994	1.331	1.205	0.699	1.642	1.216	-0.804	0.816	0.697
neg13	0.187	-0.482	-0.203	-0.359	-0.219	-0.429	0.166	0.711	0.034	-0.24
neg15	0.912	0.707	1.114	0.823	0.457	1.445	1.093	-0.114	0.667	0.519
neg16	0.559	0.273	0.698	0.419	0.166	0.823	0.704	0.239	0.364	0.24
neg17	0.804	0.408	0.824	0.619	0.244	1.096	1.004	0.101	0.545	0.322
neg18	0.398	0.048	0.461	0.024	0.071	0.367	0.474	0.444	0.19	-0.029
neg19	0.257	-0.333	-0.078	-0.3	-0.151	-0.272	0.252	0.649	0.081	-0.15
neg20	0.099	-0.672	-0.249	-0.573	-0.411	-0.612	0.08	0.768	-0.045	-0.304
neg21	0.309	-0.041	0.356	-0.028	0.032	0.061	0.331	0.578	0.101	-0.098
neg22	0.416	0.106	0.562	0.15	0.101	0.454	0.593	0.401	0.243	0.047
neg23	0.774	0.393	0.734	0.512	0.22	1.018	0.774	0.156	0.399	0.288
neg24	0.391	0.047	0.451	0.021	0.069	0.366	0.439	0.45	0.182	-0.036
neg25	0.289	-0.186	-0.007	-0.266	-0.106	-0.264	0.254	0.638	0.097	-0.147
neg26	0.78	0.408	0.77	0.518	0.226	1.051	0.956	0.112	0.45	0.31
neg27	-0.228	-1.978	-1.165	-1.199	-0.887	-2.398	-0.36	1.152	-0.576	-0.569
neg28	0.146	-0.484	-0.221	-0.555	-0.304	-0.443	0.117	0.73	-0.013	-0.268
neg29	0.9	0.684	1.074	0.717	0.422	1.423	1.085	-0.101	0.633	0.423
neg30	0.48	0.175	0.625	0.19	0.121	0.46	0.612	0.347	0.257	0.089
neg31	-0.571	-2.805	-1.789	-1.324	-1.239	-7.832	-0.564	1.242	-0.79	-0.814
neg32	-0.099	-1.896	-0.967	-1.035	-0.823	-2.062	-0.188	1.112	-0.56	-0.538
neg33	0.945	0.823	1.236	0.965	0.504	1.461	1.123	-0.284	0.669	0.551
neg34	-0.037	-0.963	-0.644	-0.754	-0.561	-1.192	-0.018	0.918	-0.183	-0.432
neg35	1.172	1.517	1.72	1.555	0.756	2.272	1.848	-2.082	1.147	0.804
neg36	0.093	-0.795	-0.252	-0.612	-0.414	-0.615	0.058	0.835	-0.078	-0.33
neg37	0.976	0.896	1.323	1.114	0.61	1.535	1.21	-0.606	0.812	0.566
neg38	1.043	1.01	1.428	1.213	0.739	1.739	1.227	-1.002	0.843	0.738
neg39	0.508	0.259	0.678	0.34	0.153	0.767	0.695	0.262	0.361	0.185
neg40	-0.033	-0.933	-0.34	-0.678	-0.459	-0.935	-0.008	0.894	-0.133	-0.392
neg41	0.362	-0.012	0.401	0.017	0.066	0.326	0.424	0.486	0.154	-0.057
neg42	0.075	-0.805	-0.292	-0.659	-0.429	-0.921	0.017	0.876	-0.122	-0.372
neg43	-1.009	-3.002	-2.277	-3.313	-2.715	-9.981	-0.672	1.262	-1.801	-1.003
neg44	0.881	0.565	0.908	0.639	0.288	1.291	1.062	0.004	0.583	0.365
neg45	1.074	1.088	1.66	1.373	0.743	1.913	1.362	-1.273	0.895	0.797
neg46	0.921	0.801	1.153	0.901	0.484	1.449	1.109	-0.231	0.667	0.532
neg47	0.882	0.601	0.934	0.714	0.399	1.384	1.076	-0.049	0.613	0.391
neg48	-0.089	-1.758	-0.944	-1	-0.592	-1.783	-0.183	0.973	-0.404	-0.454
neg49	0.499	0.211	0.671	0.321	0.149	0.695	0.687	0.28	0.303	0.155
neg50	-0.288	-2.301	-1.187	-1.203	-1.156	-6.071	-0.524	1.241	-0.611	-0.713
NO66_e1_980.106	-0.952	-0.453	-1.299	-0.151	-1.257	-1.668	-1.098	-0.435	-0.334	-0.503
NO66_e1_980.131	-1.479	-0.869	-1.771	-0.309	-2.605	-7.765	-1.199	0.55	-1.15	-0.736
NO66_e1_980.160	-0.58	0.242	0.399	0.123	-0.585	-0.197	-0.632	-0.574	-0.312	-0.408
NO66_e1_980.162	0.551	0.613	0.562	0.841	-0.034	1.022	0.294	-1.37	0.89	0.076
NO66_e1_980.7	-0.411	0.535	0.487	0.452	-0.173	0.946	0.269	-1.039	0.354	-0.277
NSD1_e19_117.0	-0.419	-1.253	-2.792	-0.947	-1.774	-8.691	-2.464	-1.451	-1.168	-1.304
NSD1_e20_142.13	-2.123	-3.959	-9.342	-3.46	-3.717	-11.606	-4.04	-0.117	-2.362	-2.507
NSD1_e20_142.4	-1.452	-3.146	-9.111	-1.339	-1.891	-10.452	-3.854	-0.838	-1.569	-2.274
NSD1_e20_142.7	-0.881	-2.8	-8.55	-1.175	-1.784	-10.445	-2.525	-1.365	-1.541	-1.774
NSD1_e21_41.0	0.262	-0.249	0.924	-0.722	-1.442	-0.54	-1.676	-2.655	-0.915	-0.996
NSD1_e21_41.1	0.09	-0.708	-0.17	-0.867	-1.581	-2.855	-1.998	-1.571	-0.984	-1.221
NSD2_e19_73.7	0.098	-0.403	1.081	0.484	-0.917	1.687	0.226	-1.735	-0.278	-0.083
NSD2_e19_73.8	0.453	0.322	1.188	1.108	-0.668	2.575	0.772	-2.213	0.621	-0.008
NSD2_e20_117.0	-0.896	-1.625	-0.05	-0.776	-1.491	-0.575	-0.92	-0.85	-0.916	-0.661
NSD2_e20_117.3	-1.047	-2.196	-0.379	-2.529	-2.282	-1.768	-1.058	-0.495	-1.224	-0.879
NSD2_e21_142.16	-0.247	-0.491	0.91	-0.442	-0.97	1.478	-0.392	-0.959	-0.509	-0.385
NSD2_e21_142.6	-0.613	-1.212	0.777	-0.695	-1.377	0.064	-0.897	-0.942	-0.705	-0.536
NSD3_e20_117.1	0.676	0.701	0.722	0.521	0.433	1.247	0.456	-0.43	-0.017	0.29
NSD3_e20_117.2	0.108	0.294	-1.069	-0.067	-0.383	-3.232	-0.192	0.098	-0.654	-0.565
NSD3_e21_142.0	0.442	0.489	-0.153	0.177	0.142	0.482	0.45	-0.18	-0.469	-0.305
NSD3_e21_142.11	0.339	0.368	-0.745	0.115	0.135	-0.988	0.274	-0.142	-0.632	-0.444
NSD3_e21_142.4	-0.254	0.203	-8.288	-0.237	-2.175	-9.256	-0.677	0.586	-1.386	-0.958
PADI4_e10_108.0	0.464	0.004	0.148	0.214	0.281	0.388	-0.003	-1.413	0.248	0.194
PADI4_e11_155.15	-0.705	-1.04	-1.072	-2.5	-0.313	-7.228	-0.967	0.104	-1.156	-0.221
PADI4_e12_145.10	0.369	-0.456	0.045	-0.203	0.247	0.1	-0.47	-1.034	-0.07	0.02
PADI4_e13_103.11	0.791	0.213	0.608	0.489	0.369	1.356	0.566	-2.246	0.272	0.475
PADI4_e14_70.0	0.889	0.337	0.764	0.617	0.418	1.689	0.593	-2.735	0.428	0.559
PADI4_e15_129.1	-0.304	-0.906	-1.042	-1.293	0.008	-0.737	-0.896	-0.158	-0.415	-0.151
PADI4_e8_104.8	-0.001	-0.497	-0.343	-0.917	0.035	-0.226	-0.551	-0.175	-0.095	0.007
PADI4_e9_112.0	-1.135	-1.609	-2.566	-4.133	-0.863	-7.635	-1.269	0.503	-1.31	-0.909
PBRM1_BD1_e3_98.0	-0.349	-1.446	-0.823	-0.192	-0.445	-0.841	-0.039	-1.288	-0.366	-0.23
PBRM1_BD1_e3_98.1	-0.785	-1.854	-1.282	-0.393	-0.901	-1.124	-0.132	-0.983	-0.539	-0.33
PBRM1_BD1_e3_98.6	-0.448	-1.525	-0.873	-0.246	-0.59	-1.018	-0.05	-1.148	-0.369	-0.264
PBRM1_BD1_e4_148.0	-0.339	-1.385	-0.785	-0.178	-0.225	-0.544	0.015	-1.361	-0.328	-0.204
PBRM1_BD1_e4_148.5	-0.266	-1.158	-0.685	-0.062	-0.174	-0.344	0.202	-1.796	-0.067	-0.203
PBRM1_BD1_e4_148.6	-1.466	-2.675	-1.906	-1.358	-1.489	-8.401	-1.06	0.507	-0.879	-0.738
PBRM1_BD1_e5_86.0	-0.931	-2.098	-1.762	-0.683	-1.321	-7.603	-0.496	-0.322	-0.84	-0.617
PBRM1_BD1_e5_86.3	0.37	-0.154	0.014	0.177	0.172	0.138	0.727	-2.253	0.126	-0.041
PBRM1_BD1_e5_86.5	-1.028	-2.652	-1.85	-1.007	-1.434	-8.384	-0.746	0.108	-0.868	-0.681
PBRM1_BD2_e6_117.1	-0.827	-1.889	-1.488	-0.395	-1.078	-1.497	-0.339	-0.905	-0.715	-0.379
PBRM1_BD2_e6_117.2	-0.855	-1.919	-1.502	-0.641	-1.101	-1.552	-0.35	-0.904	-0.725	-0.477
PBRM1_BD2_e6_117.5	0.821	0.747	0.843	0.869	0.414	1.092	1.036	-2.831	0.652	0.705
PBRM1_BD2_e7_69.1	-0.975	-2.2	-1.823	-0.976	-1.366	-7.985	-0.558	-0.174	-0.854	-0.66
PBRM1_BD2_e7_69.2	-0.238	-1.033	-0.319	0.062	-0.098	-0.324	0.22	-1.809	-0.054	-0.171
PBRM1_BD2_e8_99.1	0.371	0.598	0.029	0.331	0.219	0.277	0.741	-2.278	0.331	0.521
PBRM1_BD2_e8_99.2	-0.807	-1.871	-1.301	-0.394	-1.05	-1.205	-0.185	-0.945	-0.587	-0.349
PBRM1_BD2_e8_99.4	-0.925	-1.965	-1.746	-0.673	-1.276	-2.081	-0.427	-0.613	-0.831	-0.512
PBRM1_BD3_e12_158.2	0.475	0.599	0.085	0.473	0.265	0.499	0.771	-2.41	0.335	0.67
PBRM1_BD3_e12_158.3	-1.503	-3.08	-1.982	-1.512	-1.515	-9.228	-1.189	0.573	-0.885	-1.012
PBRM1_BD3_e13_140.1	0.795	0.604	0.589	0.677	0.307	1.024	0.802	-2.694	0.432	0.681
PBRM1_BD3_e13_140.2	-0.507	-1.58	-0.902	-0.29	-0.684	-1.03	-0.076	-1.135	-0.428	-0.316
PBRM1_BD3_e13_140.4	-0.508	-1.845	-1.278	-0.359	-0.817	-1.053	-0.13	-1.03	-0.521	-0.317
PBRM1_BD4_e15_277.0	2.807	1.277	2.546	1.446	1.38	1.472	1.259	-10.095	1.771	1.122
PBRM1_BD4_e15_277.10	1.017	1.006	0.908	1.092	0.516	1.254	1.225	-4.126	1.205	0.761
PBRM1_BD4_e15_277.14	-2.503	-5.589	-8.63	-7.21	-3.435	-10.703	-1.858	1.361	-1.491	-1.244
PBRM1_BD5_e17_310.11	-0.312	-1.302	-0.749	-0.172	-0.183	-0.427	0.198	-1.468	-0.076	-0.203
PBRM1_BD5_e17_310.16	-0.877	-1.955	-1.597	-0.66	-1.265	-1.721	-0.396	-0.848	-0.778	-0.482
PBRM1_BD5_e17_310.9	0.36	-0.212	-0.131	0.164	0.049	0.11	0.662	-2.23	0.041	-0.071
PBRM1_BD6_e17_246.5	-1.743	-5.019	-2.026	-1.681	-2.298	-10.267	-1.299	0.785	-1.213	-1.029
PBRM1_BD6_e17_246.7	-0.148	-1.011	-0.137	0.132	-0.079	-0.058	0.637	-2.152	0.014	-0.157
PBRM1_BD6_e17_246.8	-0.234	-1.017	-0.316	0.122	-0.093	-0.278	0.253	-1.885	-0.053	-0.165
PCAF_e11_118.0	0.424	0.129	0.106	0.417	0.23	0.549	0.322	0.248	0.224	0.102
PCAF_e11_118.1	-0.528	-1.979	-0.951	-0.84	-0.301	-1.362	-0.186	1.159	-0.405	-0.809
PCAF_e11_118.7	0.649	0.303	0.343	0.481	0.282	0.632	0.533	0.208	0.513	0.276
PCAF_e11_118.9	0.231	-0.64	-0.647	-0.631	-0.236	-1.044	-0.003	0.638	-0.053	-0.411
PCAF_e12_59.0	0.327	-0.004	0.035	0.055	0.196	0.097	0.299	0.255	0.164	-0.064
PCNA_e2.1	-10.65	-7.015	-8.998	-2.209	-10.776	-10.317	-8.973	-8.81	-10.343	-4.065
PCNA_e2.2	-10.948	-7.114	-9.88	-9.125	-11.074	-10.615	-9.088	-0.467	-10.746	-10.112
PCNA_e3.1	1.129	-1.141	-0.298	0.941	0.419	0.834	0.287	-10.14	-0.056	0.496
PCNA_e3.2	-3.789	-6.255	-2.202	-1.251	-10.424	-9.965	-8.406	-9.484	-9.693	-3.74
PHF2_e6_79.6	0.071	-0.429	-0.575	0.051	-0.32	-0.895	-0.573	-0.187	-0.378	0.032
PHF2_e7_163.12	-0.027	-0.444	-0.912	0.044	-0.402	-1.006	-0.59	-0.083	-0.877	-0.077
PHF2_e7_163.13	-1.52	-1.603	-8.286	-2.293	-1.323	-11.01	-2.032	0.531	-2.931	-0.468
PHF2_e7_163.9	-0.421	-0.486	-1.397	0.005	-0.513	-1.57	-0.702	-0.027	-1.194	-0.344
PHF2_e8_50.1	0.797	0.402	1.454	0.576	0.29	-0.64	0.97	-0.219	0.809	0.252
PHF2_e8_50.3	-1.052	-0.626	-3.202	-1.142	-0.638	-7.618	-1.759	0.214	-1.272	-0.431
PHF8_e7_187.10	0.232	0.629	0.356	0.217	-0.025	1.339	1.085	-0.207	0.749	0.111
PHF8_e7_187.12	-0.232	0.153	0.217	-0.429	-0.841	-0.115	0.094	0.501	0.388	-0.411
PHF8_e7_187.13	1.216	0.686	0.869	0.801	0.439	3.412	1.143	-2.78	1.071	0.349
PHF8_e7_187.2	-0.068	0.58	0.267	0.142	-0.214	0.797	0.738	0.261	0.409	-0.317
PHF8_e7_187.8	-0.274	-1.152	-0.505	-1.187	-1.07	-0.432	-0.133	0.612	0.071	-0.649
PhIP_BD1_e30_86.1	-1.241	-0.11	-1.102	-0.006	-0.547	-0.027	-0.679	-0.119	-0.041	-0.679
PhIP_BD1_e30_86.7	-1.769	-0.857	-1.644	-0.256	-0.814	-1.54	-0.848	0.091	-0.564	-1.129
PhIP_BD1_e31_121.0	-0.894	0.03	-0.491	0.505	0.017	0.801	-0.104	-0.313	0.101	-0.595
PhIP_BD1_e31_121.12	-1.106	-0.042	-0.69	0.1	-0.361	0.414	-0.162	-0.276	-0.038	-0.662
PhIP_BD1_e31_121.5	-1.588	-0.344	-1.264	-0.181	-0.629	-0.795	-0.82	-0.065	-0.405	-0.695
PhIP_BD1_e32_126.0	-0.626	0.244	-0.224	0.637	0.048	1.065	-0.015	-0.511	0.238	-0.462
PhIP_BD1_e32_126.4	-0.598	0.28	0.003	0.803	0.09	1.313	0.044	-0.947	0.275	-0.293
PhIP_BD1_e32_126.5	-2.36	-1.675	-1.833	-2.07	-2.587	-8.091	-1.219	0.518	-0.948	-1.266
PhIP_BD2_e35_80.0	-0.712	0.206	-0.382	0.533	0.046	1.065	-0.091	-0.466	0.118	-0.555
PhIP_BD2_e35_80.2	-1.026	-0.019	-0.642	0.413	-0.015	0.527	-0.138	-0.307	-0.016	-0.645
PhIP_BD2_e35_80.3	-0.558	0.291	0.196	0.881	0.22	1.361	0.203	-1.434	0.592	-0.174
PhIP_BD2_e36_153.0	0.201	0.647	0.519	1.122	0.343	1.903	0.276	-1.712	1.004	0.145
PhIP_BD2_e36_153.1	-0.504	0.405	0.496	1.031	0.316	1.878	0.222	-1.542	0.989	-0.033
PhIP_BD2_e36_153.9	-2.357	-1.23	-1.653	-0.296	-1.2	-1.552	-1.101	0.262	-0.667	-1.247
POLR2A_e10.1	-3.105	-7.331	-8.95	-9.003	-11.481	-11.021	-9.402	-1.792	-5.325	-5.423
POLR2A_e10.2	-2.706	-7.127	-3.303	-7.685	-10.837	-10.378	-5.531	-1.866	-4.465	-3.325
POLR2A_e2.1	-3.914	-7.703	-9.411	-9.248	-11.503	-11.043	-9.712	-1.505	-12.89	-5.892
POLR2A_e2.2	0.035	-1.668	0.302	0.963	-1.359	0.692	-0.884	-11.882	-1.209	-0.249
POLR2A_e27.1	-0.949	-6.339	-1.502	-1.354	-2.183	-1.085	-2.627	-3.192	-3.306	-1.399
POLR2A_e27.2	-1.41	-6.959	-2.387	-2.478	-2.705	-10.222	-3.862	-2.635	-3.942	-2.384
POLR2A_e28.1	-0.681	-4.064	-1.443	-0.195	-1.718	-0.639	-1.933	-10.101	-1.426	-1.267
POLR2A_e28.2	-0.333	-3.293	-1.216	0.899	-1.464	-0.231	-1.788	-10.123	-1.233	-1.228
PRDM2_e3_47.0	-0.506	-1.392	-0.055	-0.196	-1.481	-0.993	-0.443	0.101	-0.167	-0.313
PRDM2_e3_47.1	0.588	-0.312	1.309	1.039	-0.26	1.784	0.529	-0.98	0.105	0.579
PRDM2_e4_104.3	-0.07	-0.51	0.177	0.398	-0.795	0.719	-0.332	-0.531	-0.003	0.199
PRDM2_e5_153.4	-0.645	-2.205	-1.791	-0.333	-2.284	-1.245	-0.709	0.785	-0.836	-0.397
PRDM2_e5_153.5	-0.096	-0.772	0.175	0.017	-0.932	0.713	-0.345	-0.498	-0.062	0.144
PRDM2_e6_63.3	-0.307	-1.184	0.034	-0.167	-1.356	-0.721	-0.384	-0.349	-0.066	-0.136
PRDM2_e6_63.7	-0.001	-0.317	0.198	0.938	-0.668	1.02	0.035	-0.773	0.048	0.523
PRDM8_e8_135.1	-0.417	-0.307	0.283	0.064	-0.113	0.935	-0.041	-0.568	0.304	0.013
PRDM8_e8_135.11	-0.305	-0.11	0.896	0.731	0.032	1.411	0.548	-0.628	0.681	0.218
PRDM8_e8_135.12	-0.518	-0.874	-0.021	-0.331	-0.331	-0.673	-0.502	-0.288	-0.194	-0.503
PRDM8_e9_190.13	-0.42	-0.586	0.103	-0.258	-0.216	-0.418	-0.344	-0.308	0.216	-0.258
PRDM8_e9_190.8	-1.198	-1.974	-4.112	-0.655	-0.764	-9.694	-1.5	0.105	-0.779	-1.21
PRDM8_e9_190.9	-0.585	-1.19	-1.155	-0.567	-0.602	-1.446	-0.504	0.092	-0.199	-0.522
PRDM9_e10_135.11	-0.785	-1.614	-0.97	-1.028	-1.533	-11.285	-1.57	0.363	-1.278	-0.107
PRDM9_e8_158.10	0.152	-0.089	-0.059	-0.178	0.013	1.34	-0.124	-1.35	0.024	0.147
PRDM9_e8_158.18	-0.608	-0.546	-0.343	-0.423	-0.574	-1.485	-0.337	-0.549	-0.54	-0.103
PRDM9_e8_158.7	-0.276	-0.214	-0.153	-0.266	-0.141	-0.623	-0.238	-0.967	-0.236	0.065
PRDM9_e9_68.4	0.228	0.016	0.975	0.684	0.173	1.757	0.403	-2.456	0.043	0.293
PRMT1_e4_73.0	-2.583	-6.607	-2.615	-0.787	-3.891	-9.237	-2.82	-11.152	-5.289	-4.197
PRMT1_e4_73.6	-3.912	-6.669	-8.501	-2.891	-11.436	-10.977	-8.972	-10.048	-11.083	-5.514
PRMT1_e4_73.7	1.332	0.75	-1.591	0.026	0.73	0.534	1.091	-11.338	1.052	0.38
PRMT1_e6_143.13	-3.535	-6.659	-3.866	-1.226	-9.697	-10.668	-8.636	-10.381	-6.072	-4.292
PRMT1_e6_143.14	-9.571	-6.767	-9.236	-3.643	-11.461	-11.001	-10.72	1.11	-11.406	-6.032
PRMT2_e6_162.10	-0.286	-0.351	-0.768	0.419	-0.255	2.255	0.648	-0.902	0.295	-0.527
PRMT2_e6_162.11	-0.703	-1.111	-2.15	-0.468	-0.601	-2.252	0.245	-0.604	-0.752	-0.774
PRMT2_e6_162.8	-0.597	-0.727	-1.556	0.11	-0.529	1.504	0.458	-0.751	-0.422	-0.649
PRMT2_e7_165.10	-1.086	-1.759	-8.093	-1.429	-2.73	-10.356	-0.735	-0.26	-1.155	-1.079
PRMT2_e7_165.12	-0.856	-1.288	-3.155	-0.551	-1.154	-9.814	0.072	-0.556	-0.965	-1.031
PRMT2_e7_165.21	-0.246	-0.08	-0.091	0.727	-0.147	2.538	0.817	-1.503	0.316	0.131
PRMT3_e10_100.0	-1.783	-1.03	-1.13	-0.353	-1.906	-1.391	-1.599	1.206	-0.057	-0.55
PRMT3_e10_100.1	-0.529	-0.024	0.071	0.357	-0.462	0.633	0.615	0.076	0.579	0.074
PRMT3_e10_100.2	-0.078	0.764	0.849	0.702	-0.093	1.776	0.897	-1.372	0.694	0.108
PRMT3_e9_122.3	-0.712	-0.554	-0.933	-0.106	-0.628	0.605	-0.298	0.214	0.271	-0.17
PRMT3_e9_122.5	-0.404	-0.018	0.308	0.598	-0.434	1.066	0.825	-0.066	0.633	0.094
PRMT3_e9_122.6	0.323	1.143	1.165	1.491	0.829	3.316	1.05	-2.281	1.398	0.916
PRMT5_e11_123.12	-0.889	-2.545	-0.481	-2.557	-1.961	-6.158	-2.471	-11.897	-2.595	-1.86
PRMT5_e11_123.13	-4.731	-3.989	-1.571	-9.06	-11.029	-10.569	-4.052	-10.292	-10.333	-3.601
PRMT5_e11_123.14	-5.399	-4.839	-3.202	-9.921	-11.065	-10.605	-8.037	-10.136	-10.998	-10.441
PRMT5_e12_106.10	-6.059	-6.351	-8.594	-11.411	-11.297	-10.992	-9.26	-9.328	-11.267	-10.565
PRMT5_e12_106.3	-3.229	-3.187	-0.765	-2.844	-3.877	-6.957	-3.264	-11.676	-3.753	-2.605
PRMT5_e12_106.4	-3.276	-3.389	-1.352	-8.382	-4.534	-7.299	-3.549	-10.781	-3.895	-3.183
PRMT7_e5_73.0	-1.102	-1.958	-8.836	-1.3	-0.28	-11.972	-1.335	-0.914	-1.276	-1.08
PRMT7_e5_73.1	-1.095	-1.629	-1.217	-0.874	0.1	-10.862	-1.094	-0.928	-1.013	-0.904
PRMT7_e5_73.2	-1.037	-1.126	-1.178	-0.602	0.131	-7.163	-0.864	-1.317	-0.823	-0.283
PRMT7_e6_79.2	-0.124	-0.878	-1.153	-0.106	0.172	-1.069	-0.777	-1.527	-0.752	-0.23
PRMT7_e6_79.3	0.866	-0.834	-0.856	0.389	0.296	0.521	-0.038	-3.742	0.065	0.019
PRMT8_e3_68.3	0.615	0.809	0.349	0.643	0.301	1.563	0.709	0.049	0.805	0.486
PRMT8_e3_68.8	-0.282	-0.598	-0.803	-0.763	-0.76	-0.527	-0.462	0.558	-0.202	-0.268
PRMT8_e4_64.0	0.412	0.36	-0.101	0.475	-0.318	0.754	0.214	0.167	0.27	0.099
PRMT8_e4_64.1	0.814	1.205	0.625	0.743	0.558	1.594	0.923	-0.444	0.831	0.547
PRMT8_e4_64.2	0.509	0.473	0.175	0.504	0.044	1.428	0.317	0.117	0.404	0.267
PRMT8_e5_143.10	0.329	0.304	-0.109	-0.223	-0.584	0.12	-0.362	0.249	0.087	-0.088
PRMT8_e5_143.11	-0.716	-0.713	-1.708	-0.96	-0.878	-7.936	-0.503	0.609	-0.261	-0.301
PRMT8_e5_143.13	-0.033	0.179	-0.731	-0.675	-0.689	-0.23	-0.385	0.357	0.073	-0.146
PRMT9_e4_168.4	0.413	-0.671	-0.035	-0.097	-1.052	-1.124	-0.296	-0.932	-0.152	0.022
PRMT9_e4_168.5	-0.334	-0.812	-0.04	-0.49	-1.102	-1.234	-0.353	-0.579	-0.447	-0.233
PRMT9_e4_168.6	-0.409	-0.841	-0.173	-0.71	-1.173	-1.702	-0.487	-0.193	-0.701	-0.455
PRMT9_e4_168.7	0.763	-0.388	0.437	0.297	-0.869	0.026	0.325	-1.1	-0.128	0.3
RAD54L2_D_e10_135.5	-0.16	0.368	0.376	0.25	0.597	0.238	0.886	-0.884	-0.315	0.407
RAD54L2_D_e7_118.9	-0.705	-0.8	0.032	0.135	0.501	-1.689	0.041	0.149	-1.275	-0.23
RAD54L2_D_e8_134.9	-1.952	-1.886	-2.517	-1.233	-0.399	-10.877	-1.29	0.581	-1.845	-0.744
RAD54L2_D_e9_197.16	-1.337	-1.106	-0.94	0.021	0.092	-9.357	-0.691	0.269	-1.688	-0.63
RAD54L2_H_e13_119.0	-0.176	0.329	0.137	0.163	0.569	-0.075	0.252	-0.389	-0.844	-0.178
RAD54L2_H_e14_119.4	-1.787	-1.543	-1.995	-1.037	-0.279	-10.679	-1.19	0.461	-1.701	-0.694
RAD54L2_H_e15_100.9	-1.758	-1.443	-1.401	-0.122	-0.14	-10.403	-0.988	0.315	-1.692	-0.663
RAD54L2_H_e16_135.7	-0.847	-0.988	-0.846	0.056	0.26	-2.719	-0.482	0.191	-1.492	-0.346
Rosa26	-0.074	-1.224	-0.883	-0.987	-0.583	-1.613	-0.073	0.951	-0.329	-0.433
RPA3_e1.1	-8.375	-7.995	-12.76	-9.577	-10.978	-11.067	-12.667	-1.523	-12.409	-10.06
RPA3_e1.2	-3.738	-7.267	-9.901	-8.785	-10.095	-10.563	-10.261	-1.752	-12.364	-9.149
RPA3_e1.3	-0.382	-0.609	-9.021	0.231	-4.056	-0.952	-4.372	-3.612	-1.7	-0.623
RPA3_e2.1	-3.022	-2.193	-9.175	-8.74	-4.953	-9.635	-9.038	-3.309	-4.475	-2.587
RPL23A_e2.1	1.131	-1.252	0.676	-0.337	-0.447	1.184	0.319	-11.535	0.664	0.175
RPL23A_e2.2	-7.36	-7.859	-9.681	-4.12	-11.819	-11.359	-9.718	0.568	-11.088	-4.394
RPL23A_e3.1	-3.857	-7.165	-9.594	-1.27	-8.44	-0.058	-3.138	-10.591	-10.845	-3.968
RPL9_e3.1	-3.561	-4.498	-3.684	-8.167	-8.7	-9.733	-3.734	-11.023	-4.773	-2.842
RPL9_e3.2	-3.814	-4.665	-9.178	-8.603	-10.193	-10.185	-8.764	-10.207	-5.909	-9.682
RPL9_e4.1	-2.876	-3.268	-2.498	-5.792	-5.15	-7.804	-2.581	-11.834	-3.945	-2.054
RPL9_e4.2	-10.067	-8.508	-9.218	-10.754	-11.998	-10.676	-9.133	-9.345	-11.579	-10.378
SCRAP_D_e14_137.13	-5.239	-6.418	-8.667	-10.017	-11.221	-10.761	-4.081	-1.474	-11.19	-4.232
SCRAP_D_e14_137.15	-1.348	-3.081	-0.412	-2.901	-3.36	-9.548	-2.585	-9.413	-3.543	-2.624
SCRAP_D_e15_170.7	-3.763	-5.876	-8.413	-8.983	-11.204	-9.938	-3.443	-1.831	-5.155	-3.249
SCRAP_D_e15_170.8	-0.295	-2.013	0.963	1.133	-3.001	-7.071	-1.781	-10.67	-1.853	-0.686
SCRAP_H_e28_170.10	-1.886	-3.684	-1.768	-8.702	-10.292	-9.832	-2.997	-3.084	-4.216	-2.795
SCRAP_H_e29_197.18	-0.883	-2.428	-0.3	-0.45	-3.048	-7.905	-2.479	-10.484	-3.457	-2.477
SETD1A_e17_120.4	-2.956	-5.904	-8.668	-1.726	-0.254	-10.265	-2.328	-0.792	-1.966	-1.742
SETD1A_e18_138.0	-2.145	-2.174	-2.564	-1.112	0.13	-1.793	-1.653	-1.951	-1.633	-1.224
SETD1A_e18_138.16	-2.363	-3.094	-8.414	-1.724	-0.158	-9.811	-2.236	-1.317	-1.929	-1.3
SETD1A_e18_138.17	-3.136	-6.56	-9.178	-2.537	-1.094	-10.853	-3.395	-0.754	-2.24	-2.397
SETD1A_e19_118.2	-2.257	-2.431	-2.656	-1.137	0.071	-6.565	-1.78	-1.632	-1.804	-1.278
SETD1A_e19_118.5	-1.964	-1.013	-0.643	0.425	0.355	0.178	-1.275	-2.385	-1.09	-0.756
SETD1A_e19_118.6	-2.032	-1.755	-2.203	-0.709	0.188	-0.056	-1.409	-2.018	-1.632	-0.922
SETD1B_e15_95.7	-3.014	-0.671	-1.147	-1.693	-2.513	-1.314	-2.083	-0.998	0.278	-1.419
SETD1B_e16_138.10	-1.96	0.318	-0.758	-0.757	-2.106	-0.403	-0.986	-1.98	0.536	-1.393
SETD1B_e16_138.11	-6.21	-7.935	-8.865	-2.764	-10.962	-10.503	-8.609	0.563	-5.447	-3.903
SETD1B_e16_138.9	-2.387	-0.318	-1.018	-1.223	-2.5	-0.467	-1.497	-1.288	0.503	-1.404
SETD1B_e17_118.1	-3.204	-1.655	-2.648	-2.336	-3.17	-2.659	-4.473	-0.404	-0.077	-1.762
SETD1B_e17_118.2	-1.465	0.648	-0.601	-0.521	-1.242	0.403	-0.48	-10.678	0.586	-1.315
SETD1B_e17_118.3	-3.157	-1.614	-2.031	-2.124	-2.719	-1.634	-2.278	-0.893	0.027	-1.45
SETD2_e5_124.1	-2.132	-3.6	-3.275	-2.892	-1.342	-10.198	-1.621	-2.816	-3.256	-1.375
SETD2_e5_124.2	-1.197	-2.283	-1.051	-1.781	-0.647	-1.33	-1.104	-3.423	-2.658	-0.357
SETD2_e5_124.5	-2.93	-6.136	-9.158	-3.031	-1.929	-10.654	-2.031	-1.618	-4.21	-1.612
SETD2_e6_78.0	-1.591	-2.986	-2.154	-1.87	-1.26	-8.323	-1.363	-3.354	-2.911	-0.726
SETD2_e7_98.0	0.312	-1.783	-0.535	-0.843	0.04	-1.132	-0.543	-4.232	-0.616	-0.053
SETD2_e7_98.2	-3.174	-7.1	-9.463	-9.652	-2.047	-11.006	-8.696	-0.857	-4.53	-2.287
SETD2_e7_98.3	-1.826	-3.252	-2.669	-1.98	-1.336	-9.574	-1.486	-3.242	-2.957	-1.239
SETD4_e6_175.12	-1.286	-1.487	-1.353	-1.299	-0.98	-1.399	-1.653	0.708	-0.908	-0.279
SETD4_e6_175.16	0.261	0.914	1.595	0.411	0.354	1.302	-0.455	0.071	0.26	0.267
SETD4_e6_175.19	0.735	1.196	1.748	0.741	0.494	2	0.796	-0.292	0.499	0.574
SETD4_e7_103.0	-0.505	-0.467	-1.021	-1.094	-0.973	0.32	-1.189	0.546	-0.584	0.034
SETD4_e7_103.2	0.128	0.209	0.18	0.3	-0.866	1.256	-0.615	0.384	0.046	0.038
SETD5_e10_118.2	0.647	0.206	1.108	0.5	0.887	0.347	0.846	-1.266	0.662	0.082
SETD5_e10_118.4	0.266	-0.548	0.535	-0.474	-0.52	-0.307	0.306	-0.41	0.154	-0.373
SETD5_e10_118.5	0.185	-0.712	0.261	-0.558	-0.752	-3.516	0.259	0.071	0.125	-0.417
SETD5_e11_110.0	-0.016	-1.386	-0.092	-0.848	-0.855	-9.547	0.1	0.088	-0.22	-0.584
SETD5_e11_110.1	-0.216	-1.924	-1.188	-1.086	-0.886	-10.826	-0.56	0.174	-0.421	-0.627
SETD5_e9_105.1	0.644	-0.267	0.815	-0.107	-0.488	0.329	0.455	-1.119	0.534	-0.041
SETD5_e9_105.2	1.711	0.398	1.195	1.529	0.957	0.47	1.208	-1.576	1.211	0.684
SETD6_e4_118.10	0.175	-0.228	0.121	0.954	-0.675	-0.817	-0.701	-0.283	0.102	-0.114
SETD6_e4_118.16	-0.384	-0.281	-0.012	0.274	-0.918	-0.863	-0.804	-0.156	-0.301	-0.229
SETD6_e4_118.19	0.339	0.098	0.316	1.214	-0.66	-0.21	0	-0.946	0.259	0.264
SETD6_e5_121.11	-0.786	-1.526	-0.346	-0.907	-1.434	-9.95	-1.263	0.228	-0.873	-0.811
SETD6_e5_121.2	-0.781	-0.46	-0.19	-0.626	-1.054	-1.041	-0.915	0.001	-0.365	-0.385
SETD6_e5_121.3	-1.368	-1.725	-0.899	-1.969	-2.393	-10.011	-2.198	0.341	-2.894	-1.261
SETD6_e6_67.6	0.51	0.294	0.468	1.43	-0.295	1.391	0.051	-0.978	0.406	0.384
SETD7_e6_86.0	0.071	-0.07	-0.242	0.443	-0.429	1.202	-0.039	-0.409	-0.107	-0.165
SETD7_e6_86.1	-1.023	-0.811	-1.347	-0.377	-0.939	-1.731	-0.626	0.316	-0.674	-0.531
SETD7_e6_86.2	0.701	0.528	1.406	1.785	1.067	2.19	0.539	-8.435	0.999	0.396
SETD7_e7_158.10	-0.739	-0.218	-1.1	0.033	-0.817	-1.453	-0.467	0.073	-0.263	-0.512
SETD7_e7_158.11	-3.495	-2.794	-4.009	-0.901	-1.267	-9.334	-1.037	0.712	-2.604	-1.375
SETD7_e7_158.13	-1.029	-1.203	-1.716	-0.587	-1.212	-7.627	-0.715	0.471	-0.93	-0.683
SETD7_e8_95.11	0.076	-0.061	0.182	0.672	0.056	1.246	0.008	-1.505	0.225	-0.028
SETD7_e8_95.12	-0.673	-0.185	-0.71	0.369	-0.596	0.201	-0.431	-0.148	-0.259	-0.218
SETD7_e8_95.8	0.279	0.381	0.985	1.525	0.102	1.595	0.033	-1.894	0.924	0.248
SETD8_e7_190.11	-2.517	-6.143	-3.107	-9.144	-10.316	-7.017	-3.456	-10.694	-3.473	-4.946
SETD8_e7_190.18	-1.527	-4.061	-2.839	-3.327	-1.946	-1.42	-1.731	-11.359	-2.716	-1.323
SETD8_e8_158.0	-10.846	-7.27	-10.849	-10.599	-10.98	-10.521	-10.709	-2.325	-12.367	-9.816
SETD8_e8_158.5	-10.19	-6.614	-9.814	-9.935	-10.972	-7.673	-10.264	-3.935	-12.358	-9.378
SETDB1_e20_55.0	0.204	-1.664	-0.556	0.146	-0.526	-1.103	0.074	-3.372	-0.835	0.483
SETDB1_e20_55.1	-2.583	-6.446	-2.972	-1.612	-3.396	-11.074	-1.496	-1.557	-2.462	-0.401
SETDB1_e20_55.3	-2.069	-6.036	-2.163	-0.629	-2.905	-3.058	-1.325	-1.841	-2.003	-0.173
SETDB1_e21_89.0	-1.001	-2.949	-0.98	-0.022	-0.815	-1.224	-0.683	-2.783	-1.084	0.357
SETDB1_e21_89.8	-2.459	-6.152	-2.802	-0.681	-2.963	-9.684	-1.492	-1.625	-2.124	-0.257
SETDB1_e21_89.9	-4.962	-6.594	-9.224	-1.785	-4.34	-11.225	-2.335	1.196	-3.807	-0.898
SETDB1_e22_45.0	-1.242	-3.564	-1.007	-0.085	-1.042	-1.311	-0.824	-2.347	-1.363	-0.047
SETDB1_e22_45.1	-1.578	-4.113	-1.535	-0.233	-1.625	-1.526	-0.961	-2.077	-1.604	-0.073
SETDB1_e22_45.2	0.473	0.415	0.09	0.826	0.642	-0.091	0.087	-4.266	0.989	0.538
SETDB2_e13_63.1	0.726	0.644	1.323	0.848	0.725	2.5	0.625	-3.871	0.652	0.366
SETDB2_e14_89.3	0.071	-2.771	-0.914	-0.247	-0.385	0.385	0	-0.782	-0.019	-0.618
SETDB2_e14_89.4	0.479	0.136	-0.073	0.663	0.373	0.868	0.613	-3.161	0.572	-0.143
SETDB2_e14_89.5	0.09	-0.213	-0.649	0.348	0.21	0.84	0.247	-2.625	0.507	-0.438
SETMAR_e2_380.19	-0.053	-0.799	0.168	-1.568	-0.795	-0.403	-0.678	0.676	-0.161	-0.48
SETMAR_e2_380.24	0.444	0.071	0.394	0.509	0.253	0.325	0.384	-0.412	-0.059	0.243
SETMAR_e2_380.25	0.085	-0.3	0.208	-0.62	0.252	0.294	0.201	-0.089	-0.15	-0.092
SETMAR_e2_380.4	0.509	0.14	0.757	0.512	0.369	1.185	0.411	-0.677	-0.042	0.287
SETMAR_e2_380.5	0.895	0.506	0.896	0.769	1.931	1.591	0.439	-2.501	0.764	0.474
SHPRH_H_e26_93.1	-0.09	-0.164	0.631	-0.29	-0.69	-0.571	-0.354	-0.153	-0.185	-0.193
SHPRH_H_e26_93.4	0.307	0.987	1.064	0.635	0.616	0.937	-0.137	-1.117	0.765	0.28
SHPRH_H_e26_93.5	0	-0.09	0.641	0.055	-0.019	-0.538	-0.191	-0.816	-0.055	-0.114
SHPRH_H_e27_179.10	-0.168	-0.217	-0.026	-0.548	-1.082	-0.783	-0.384	0.039	-0.738	-0.246
SHPRH_H_e27_179.16	-0.776	-1.134	-1.009	-1.259	-1.531	-2.802	-0.884	1.038	-0.907	-0.322
SHPRH_H_e27_179.9	-0.668	-1.094	-0.799	-0.926	-1.15	-2.054	-0.582	0.116	-0.844	-0.281
SIRT1_e4_153.5	-0.186	-0.186	-1.052	0.341	0.149	0.696	-0.839	-0.71	1.546	-0.195
SIRT1_e4_153.6	0.64	0.523	1.582	0.796	0.613	1.572	0.359	-1.705	2.289	0.524
SIRT1_e5_148.2	-0.997	-0.613	-4.428	-0.641	-0.609	-2.046	-4.559	0.502	0.714	-1.136
SIRT1_e5_148.3	-0.616	-0.311	-1.334	0.148	-0.031	0.669	-1.097	-0.557	1.243	-0.36
SIRT1_e6_80.0	0.121	0.152	0.042	0.556	0.516	0.818	-0.26	-1.031	1.773	-0.087
SIRT1_e7_187.11	-0.751	-0.418	-1.407	0.064	-0.23	-0.352	-1.228	-0.01	1.1	-0.503
SIRT1_e7_187.14	-0.814	-0.548	-2.323	-0.012	-0.465	-1.541	-1.615	0.228	0.727	-0.533
SIRT2_e10_60.1	-0.365	-1.558	-0.819	-1.056	-0.74	-9.583	-0.828	-0.251	-0.867	-0.722
SIRT2_e11_56.0	-0.098	-0.404	-0.037	-0.691	-0.173	-2.297	-0.351	-0.922	-0.403	-0.058
SIRT2_e12_77.3	0.124	-0.044	0.314	0.087	0.24	0.353	-0.2	-1.125	0.156	0.272
SIRT2_e13_52.4	-1.097	-6.549	-1.381	-8.453	-1.225	-10.296	-1.179	0.231	-1.769	-1.308
SIRT2_e14_70.3	-0.011	-0.065	-0.013	-0.617	0.113	-1.343	-0.305	-0.969	-0.104	-0.047
SIRT2_e6_107.11	0.845	0.074	1.3	0.268	0.533	0.439	-0.146	-1.322	1.109	0.432
SIRT2_e7_57.7	-0.21	-1.199	-0.134	-0.766	-0.39	-3.063	-0.628	-0.594	-0.461	-0.106
SIRT2_e8_69.0	-0.738	-2.657	-1	-1.58	-1.211	-9.882	-0.986	-0.152	-1.765	-1.07
SIRT2_e9_130.10	-0.361	-1.344	-0.739	-0.925	-0.642	-7.265	-0.644	-0.339	-0.826	-0.519
SIRT3_e3_210.0	0.371	0.603	1.212	0.343	0.42	2.012	0.639	-1.084	0.507	0.272
SIRT3_e3_210.28	0.125	-0.229	-0.224	-0.261	0.097	0.194	0.061	-0.558	0.121	-0.007
SIRT3_e4_101.10	-0.892	-2.944	-1.195	-3.126	-3.377	0.014	-0.491	0.773	-0.144	-0.444
SIRT3_e5_162.21	0.205	0.341	0.689	0.189	0.264	0.628	0.616	-1.036	0.236	0.091
SIRT3_e6_158.32	-0.389	-1.019	-0.594	-0.771	-0.699	0.038	-0.11	0.35	0.079	-0.281
SIRT4_e2_341.15	-1.08	-1.193	-1.296	-1.339	-0.91	-1.484	-0.778	-0.754	-0.535	-0.447
SIRT4_e2_341.60	-1.698	-1.878	-8.435	-7.793	-1.356	-9.171	-1.018	0.12	-1.271	-0.783
SIRT4_e3_210.14	-0.046	1.482	-0.423	0.985	0.104	1.777	-0.226	-1.939	0.078	0.137
SIRT4_e3_210.19	-0.581	-0.406	-0.482	0.084	-0.409	1.023	-0.285	-1.744	-0.181	-0.172
SIRT4_e4_158.10	-1.586	-1.87	-1.329	-1.576	-1.154	-9.02	-0.836	0.008	-0.647	-0.686
SIRT4_e4_158.9	-0.74	-0.545	-1.225	-0.385	-0.789	-0.209	-0.463	-0.899	-0.336	-0.347
SIRT5_e5_210.25	-0.568	-1.339	-3.094	-4.331	-1.612	-7.344	-0.676	0.952	-0.673	-0.797
SIRT5_e5_210.7	-0.019	-0.822	-0.969	-0.092	-0.45	-0.33	0.028	-0.181	-0.007	0.322
SIRT5_e6_88.0	-0.353	-1.007	-1.873	-2.525	-0.993	-1.116	-0.492	0.622	-0.21	-0.576
SIRT5_e7_54.0	0.083	-0.589	0.561	0.682	0.256	2.023	0.178	-0.227	0.025	0.333
SIRT5_e8_124.3	0.428	0.904	0.691	0.748	0.63	2.116	0.719	-0.445	0.193	0.786
SIRT5_e9_116.7	-0.27	-0.848	-1.676	-0.526	-0.506	-1.076	-0.246	-0.156	-0.058	-0.103
SIRT6_e3_183.25	-0.595	-1.133	-0.744	-0.214	-0.169	0.195	-0.156	-1.13	-0.743	-0.462
SIRT6_e3_183.4	-0.183	-1.054	-0.591	-0.191	0.129	0.462	0.084	-1.612	-0.388	-0.396
SIRT6_e4_60.2	-2.494	-2.437	-3.148	-2.281	-2.029	-7.699	-2.145	0.137	-1.875	-2.049
SIRT6_e4_60.3	-1.104	-1.413	-1.762	-1.121	-1.048	-0.542	-0.253	-0.473	-1.382	-1.155
SIRT6_e5_96.0	-0.867	-1.246	-1.117	-0.624	-0.994	-0.038	-0.229	-0.484	-0.934	-1.101
SIRT6_e5_96.1	0.125	-0.525	0.085	-0.072	0.247	0.864	0.142	-1.635	-0.105	-0.22
SIRT6_e6_81.6	-0.642	-1.21	-1.098	-0.434	-0.181	0.003	-0.169	-0.687	-0.769	-0.571
SIRT6_e6_81.7	0.47	0.307	1.477	0.698	0.347	2.357	0.607	-1.645	0.139	-0.18
SIRT6_e7_124.0	-1.776	-1.48	-1.806	-1.179	-1.157	-0.893	-0.813	-0.417	-1.385	-1.58
SIRT6_e7_124.20	-1.778	-1.943	-1.841	-1.685	-1.896	-7.425	-1.385	-0.269	-1.533	-1.641
SIRT7_e4_70.10	0.173	-0.383	-0.019	0.994	0.978	0.88	0.713	-0.988	-0.117	0.077
SIRT7_e4_70.2	-0.09	-0.748	-0.172	-0.186	-0.132	-0.255	-0.041	-0.239	-0.251	-0.122
SIRT7_e5_73.1	-0.457	-1.715	-1.848	-0.725	-0.445	-1.129	-0.418	0.42	-1.165	-0.448
SIRT7_e5_73.8	-0.774	-2.936	-4.531	-1.2	-0.605	-9.362	-0.695	0.608	-1.29	-0.965
SIRT7_e6_99.10	0.04	-0.651	-0.152	-0.051	0.192	-0.106	0.631	-0.726	-0.234	-0.1
SIRT7_e6_99.9	-0.274	-0.869	-0.311	-0.238	-0.223	-0.343	-0.097	-0.079	-0.503	-0.286
SIRT7_e7_210.3	-0.485	-1.796	-2.467	-1.004	-0.571	-1.533	-0.635	0.484	-1.246	-0.555
SIRT7_e7_210.4	-0.782	-4.784	-8.48	-1.314	-1.178	-10.533	-0.833	0.742	-1.661	-1.027
SIRT7_e8_81.4	-0.292	-1.68	-0.827	-0.701	-0.317	-0.822	-0.383	-0.021	-0.785	-0.394
SIRT7_e8_81.6	0.732	0.415	0.799	1.131	1.065	1.028	0.726	-1.522	-0.003	0.276
SMARCA2_BD_e28_218.0	0.759	0.1	0.458	0.739	0.315	0.489	0.484	-1.473	0.386	0.3
SMARCA2_BD_e28_218.15	-1.526	-1.765	-2.767	-1.502	-3.483	-7.739	-1.141	1.013	-1.73	-1.077
SMARCA2_BD_e28_218.19	0.647	0.061	0.453	0.45	0.242	0.278	0.299	-1.162	0.228	0.165
SMARCA2_BD_e29_54.0	-0.121	-1.246	-0.759	-1.261	-0.87	-1.123	-0.618	0.571	-0.501	-0.962
SMARCA2_BD_e29_54.2	0.959	0.84	0.825	1.19	1.213	1.533	0.936	-2.391	0.569	0.738
SMARCA2_BD_e29_54.3	0.788	0.417	0.603	0.82	0.607	0.922	0.524	-1.539	0.467	0.381
SMARCA2_D_e15_118.0	0.945	0.615	0.809	1.021	0.624	0.959	0.565	-1.89	0.468	0.727
SMARCA2_D_e16_67.2	0.051	-0.811	-0.657	-1.102	-0.718	-0.958	-0.57	0.514	-0.405	-0.737
SMARCA2_D_e17_111.10	0.613	0.004	0.282	-0.065	0.04	0.254	0.019	-0.704	0.09	0.046
SMARCA2_D_e18_135.13	0.514	-0.192	0.244	-0.075	0.02	-0.153	-0.124	-0.246	0.001	-0.055
SMARCA2_H_e23_167.0	0.306	-0.314	-0.431	-0.594	-0.175	-0.899	-0.455	0.154	-0.351	-0.43
SMARCA2_H_e24_164.7	0.499	-0.244	0.098	-0.571	-0.039	-0.785	-0.343	-0.153	-0.107	-0.058
SMARCA2_H_e25_59.1	-0.47	-1.54	-1.306	-1.335	-1.114	-1.325	-0.959	0.74	-0.852	-0.971
SMARCA4_BD_e31_52.1	-1.126	-1.925	-0.916	-0.548	-1.123	-0.118	-0.244	-1.906	-0.089	-0.178
SMARCA4_BD_e32_109.6	-2.234	-4.11	-8.688	-2.402	-4.181	-10.663	-1.738	-0.48	-1.183	-1.458
SMARCA4_BD_e32_109.8	-2.207	-4.053	-8.217	-1.725	-3.299	-10.575	-1.529	-0.5	-0.872	-0.553
SMARCA4_BD_e32_109.9	-1.478	-3.049	-3.849	-0.875	-1.832	-1.07	-0.84	-1.38	-0.653	-0.211
SMARCA4_BD_e33_102.10	-1.987	-3.487	-4.807	-1.138	-2.03	-1.213	-1.198	-1.237	-0.845	-0.218
SMARCA4_BD_e33_102.5	-5.022	-6.677	-9.409	-10.653	-4.656	-10.762	-2.375	-0.389	-1.455	-2.184
SMARCA4_BD_e33_102.8	-0.996	-1.898	-0.826	-0.443	-0.029	1.975	-0.011	-3.051	0.462	0.121
SMARCA4_BD_e34_59.1	-1.366	-2.781	-1.721	-0.785	-1.448	-0.808	-0.34	-1.543	-0.277	-0.196
SMARCA4_BD_e34_59.2	-2.168	-3.783	-7.885	-1.69	-2.907	-3.562	-1.503	-1.003	-0.868	-0.238
SMARCAD1_D_e12_100.3	0.132	0.498	0.595	0.431	0.067	1.383	0.361	-0.11	0.566	0.103
SMARCAD1_D_e13_60.1	0.008	0.392	0.31	-0.048	-0.349	-0.66	0.143	-0.074	0.42	-0.046
SMARCAD1_D_e15_136.0	-0.599	-0.791	-0.993	-0.816	-0.697	-7.03	-0.363	0.632	0.08	-0.869
SMARCAD1_H_e21_119.0	-0.535	0.377	0.052	-0.114	-0.481	-0.744	-0.066	0.031	0.379	-0.296
SMARCAD1_H_e22_183.0	-0.573	0.33	-0.571	-0.27	-0.677	-2.63	-0.127	0.526	0.096	-0.54
SMARCAL1_D_e10_66.2	1.168	0.396	0.837	1.452	0.298	-0.402	1.841	-1.213	0.384	0.326
SMARCAL1_D_e8_135.4	0.088	0.396	0.278	0.687	0.039	-0.413	0.373	-1.075	0.324	-0.322
SMARCAL1_D_e9_159.0	-1.621	-0.884	-1.304	-6.008	-0.959	-10.491	-1.268	0.054	-1.213	-1.802
SMARCAL1_H_e14_103.5	-0.259	0.199	0.032	0.629	0.01	-1.079	-0.099	-0.51	-0.334	-0.445
SMARCAL1_H_e15_183.0	-0.716	-0.184	-1.004	-0.952	-0.757	-7.59	-0.812	-0.219	-0.51	-0.853
SMARCAL1_H_e16_50.0	-0.683	0.023	-0.757	0.574	-0.151	-1.342	-0.323	-0.412	-0.437	-0.802
SMYD1_e4_86.3	-0.312	-1.203	-0.5	-0.112	-0.685	-6.347	-0.965	-0.071	-0.019	-0.096
SMYD1_e4_86.7	0.043	-0.676	0.292	0.183	0.012	-0.656	-0.145	-0.327	0.338	0.067
SMYD1_e6_73.0	0.233	0.53	0.661	0.342	0.486	0.289	0.917	-1.144	0.499	0.285
SMYD1_e6_73.3	-0.317	-3.186	-1.391	-0.726	-0.756	-10.296	-1.426	-0.05	-0.567	-0.15
SMYD3_e5_95.2	0.388	-0.796	-0.181	-0.372	0.198	0.893	-0.459	-0.54	0.14	-0.035
SMYD3_e5_95.3	0.682	-0.758	-0.174	-0.034	0.217	1.144	-0.379	-0.618	0.287	0.089
SMYD3_e6_68.1	0.044	-3.092	-0.849	-0.713	-0.966	-2.582	-1.253	0.418	-0.222	-0.513
SMYD3_e6_68.3	0.831	0.525	0.77	0.374	0.607	1.219	0.117	-1.18	0.509	0.3
SMYD3_e6_68.4	1.304	0.551	0.987	1.66	1.033	1.952	0.537	-1.319	1.053	0.921
SMYD3_e7_103.2	0.814	0.158	-0.012	-0.026	0.289	1.195	-0.078	-0.754	0.327	0.26
SMYD3_e7_103.4	0.143	-1.495	-0.408	-0.442	-0.037	-1.589	-1.18	0.155	0.126	-0.43
SMYD3_e7_103.7	-0.295	-3.157	-3.043	-0.778	-1.64	-9.746	-2.124	1.669	-0.34	-0.579
SMYD4_e5_95.0	0.407	0.109	0.776	0.128	-0.184	-0.015	0.088	0.194	0.052	0.002
SMYD4_e5_95.4	0.053	-0.025	-0.376	-0.658	-0.933	-2.147	-0.88	0.381	-0.382	-0.166
SMYD4_e5_95.5	0.278	0.046	0.557	-0.088	-0.228	-0.614	-0.16	0.284	-0.086	-0.064
SMYD4_e6_183.0	-0.45	-0.788	-2.4	-2.713	-1.995	-8.098	-1.613	0.736	-0.555	-0.611
SMYD4_e6_183.6	0.583	0.429	0.947	0.438	0.143	0.826	0.602	0.158	0.202	0.283
SMYD4_e6_183.9	0.919	1.207	1.207	0.74	0.427	2.317	0.706	-1.039	0.557	0.351
SMYD5_SET1_e10_57.0	0.589	0.364	1.059	1.05	0.861	2.132	1.045	-1.15	0.879	0.323
SMYD5_SET1_e10_57.1	-0.141	-0.202	0.264	-0.022	0.352	-0.328	0.231	-0.431	-0.029	-0.312
SMYD5_SET1_e10_57.2	1.092	0.441	1.674	1.279	1.343	2.425	1.388	-1.328	1.336	1.026
SMYD5_SET1_e11_95.0	-1.595	-0.854	-1.934	-1.32	-1.548	-1.995	-1.23	0.796	-0.58	-1.06
SMYD5_SET1_e11_95.2	-0.017	-0.177	0.415	0.192	0.41	0.624	0.384	-0.563	0.343	-0.253
SMYD5_SET1_e11_95.9	-0.995	-0.539	-0.43	-0.333	-0.253	-0.437	-0.619	0.066	-0.337	-0.775
SMYD5_SET1_e2__73.5	-1.143	-0.843	-1.491	-0.895	-0.788	-0.641	-0.87	0.496	-0.423	-0.849
SMYD5_SET1_e2__73.6	-0.184	-0.462	0.094	-0.207	-0.045	-0.368	0.224	-0.329	-0.272	-0.432
SMYD5_SET1_e2__73.8	0.19	-0.001	0.741	0.683	0.645	1.201	0.463	-0.781	0.593	0.299
SP100_BD_e27_72.1	0.592	0.488	1.062	0.575	0.338	0.94	0.042	-0.018	0.31	0.38
SP100_BD_e27_72.2	0.259	0.262	0.457	0.386	0.186	0.709	-0.303	0.417	0.019	-0.13
SP100_BD_e28_144.1	0.221	-0.169	0.084	0.208	0.089	0.013	-0.587	0.634	-0.078	-0.139
SP100_BD_e28_144.2	-1.075	-1.491	-0.741	-0.85	-0.336	-1.528	-1.612	0.866	-1.248	-0.93
SP100_BD_e28_144.3	0.363	0.41	0.469	0.499	0.312	0.875	-0.127	0.349	0.149	-0.013
SP100_BD_e29_79.0	0.98	0.573	1.604	0.597	0.522	0.95	0.142	-1.019	0.872	1.102
SP100_BD_e29_79.3	0.066	-1.19	-0.566	-0.203	0.051	-1.304	-0.913	0.662	-0.116	-0.262
SUV39H1_e3_105.1	-0.727	-0.558	0.48	-0.009	-0.433	0.658	0.248	-0.72	0.122	-0.324
SUV39H1_e3_105.10	-0.804	-0.867	0.114	-0.103	-0.609	0.618	0.016	-0.41	-0.141	-0.41
SUV39H1_e3_105.3	-0.928	-0.962	0.068	-0.655	-0.924	-0.129	-0.334	-0.286	-0.343	-0.455
SUV39H1_e4_147.19	-0.365	0.179	0.673	0.255	-0.114	1.296	0.289	-0.953	0.409	0.081
SUV39H1_e4_147.4	-2.412	-3.746	-2.33	-1.952	-1.42	-7.99	-1.454	0.64	-0.793	-0.943
SUV39H1_e4_147.5	-0.019	0.332	0.792	0.693	-0.099	1.621	0.983	-1.807	0.761	0.373
SUV39H1_e5_130.10	-0.618	-0.119	0.6	-0.004	-0.155	1.277	0.263	-0.889	0.282	-0.184
SUV39H1_e5_130.11	0.739	0.764	0.86	0.756	0.974	2.809	1.351	-2.383	0.928	0.601
SUV39H1_e5_130.3	-1.212	-1.36	-0.454	-1.362	-1.012	-1.128	-0.775	0.477	-0.355	-0.606
SUV39H2_e4_147.1	0.912	0.597	0.868	0.823	0.539	2.034	0.243	-1.397	0.517	0.317
SUV39H2_e4_147.3	-0.47	-0.417	-0.383	-0.392	-0.573	-0.912	-0.438	0.277	-0.241	-0.761
SUV39H2_e4_147.6	0.724	0.044	0.412	0.563	0.131	1.577	-0.244	-0.82	0.296	0.063
SUV39H2_e5_130.0	-0.259	-0.114	-0.334	0.239	-0.206	0.91	-0.246	-0.606	0.053	-0.487
SUV39H2_e5_130.5	-0.461	-0.122	-0.347	0.089	-0.273	-0.21	-0.396	-0.314	-0.035	-0.549
SUV39H2_e5_130.6	-1.38	-0.86	-1.44	-1.182	-0.689	-3.848	-1.283	0.444	-0.717	-0.887
SUV420H1_e6_45.0	1.047	0.219	1.469	1.326	0.261	1.372	1.142	-1.431	0.374	0.806
SUV420H1_e7_167.4	0.307	-2.291	-0.167	0.564	0.207	0.805	1.071	-1.267	-0.003	0.64
SUV420H1_e7_167.5	-0.956	-3.094	-2.49	-0.058	-1.135	-1.48	0.39	0.621	-1.17	0.071
SUV420H1_e7_167.7	-0.35	-2.437	-0.7	0.219	0.101	-0.053	1.037	-0.791	-0.863	0.362
SUV420H1_e9_105.0	-0.94	-3.066	-2.08	0.206	-0.877	-0.447	0.908	0.092	-1.06	0.128
SUV420H1_e9_105.1	-1.426	-7.185	-8.431	-0.654	-1.692	-10.454	-0.893	1.536	-1.935	-0.885
SUV420H1_e9_105.5	-1.217	-3.31	-3.977	-0.106	-1.454	-1.717	-0.453	1.138	-1.695	-0.017
SUV420H2_e5_164.12	-0.524	-0.188	-0.112	-0.709	-1.83	-0.277	-0.195	-0.015	-0.088	-0.269
SUV420H2_e5_164.16	-0.943	-0.618	-1.095	-1.633	-2.25	-0.712	-0.899	0.247	-0.57	-0.449
SUV420H2_e5_164.18	0.281	0.506	0.329	0.695	-1.068	0.998	0.211	-0.952	0.67	-0.069
SUV420H2_e7_105.13	-0.498	-0.135	0.105	-0.208	-1.564	-0.276	-0.184	-0.294	0.225	-0.226
SUV420H2_e7_105.8	0.155	0.005	0.21	0.438	-1.516	0.14	-0.127	-0.834	0.237	-0.096
SUV420H2_e7_105.9	-0.586	-0.421	-0.325	-1.329	-1.96	-0.699	-0.622	-0.01	-0.334	-0.426
TAF1_BD1_e28_178.10	0.743	-0.247	1.059	0.478	-1.202	-0.273	0.858	-10.53	-0.309	0.455
TAF1_BD1_e28_178.11	-0.132	-0.926	0.349	0.207	-1.623	-1.597	0.013	-10.497	-1.468	-0.846
TAF1_BD2_e31_93.0	-1.042	-2.604	-2.018	-2.112	-2.279	-7.958	-2.048	-2.14	-1.958	-1.008
TAF1_BD2_e32_85.3	-2.96	-6.219	-2.987	-2.517	-8.821	-10.773	-2.867	-1.11	-5.035	-3.108
TAF1_BD2_e33_68.0	-1.223	-5.197	-2.117	-2.255	-2.445	-7.968	-2.326	-1.989	-2.248	-1.658
TAF1_BD2_e33_68.1	-3.264	-6.43	-3.45	-8.921	-11.267	-11.478	-10.991	0.697	-5.294	-6.059
TAF1_e13_174.15	-0.549	-0.993	-0.481	-0.076	-1.672	-1.635	-0.125	-10.176	-1.617	-0.873
TAF1_e15_201.1	-2.158	-5.936	-2.673	-2.373	-4.326	-10.699	-2.66	-1.158	-3.112	-1.907
TAF1_e15_201.13	-0.887	-1.286	-0.776	-0.218	-2.113	-1.637	-0.684	-2.227	-1.643	-0.885
TET1_e10_86.0	0.468	1.584	2.122	1.333	0.807	1.37	0.698	-0.967	0.778	0.748
TET1_e10_86.1	-2.49	-1.784	-1.939	-4.564	-0.862	-9.963	-1.852	0.668	-1.571	-1.22
TET1_e10_86.5	0.302	-0.209	1.153	0.31	0.254	0.943	-0.146	-0.303	0.089	0.205
TET1_e7_86.2	0.424	0.09	1.554	1.053	0.546	1.072	0.428	-0.359	0.352	0.342
TET1_e8_90.0	0.145	-0.277	1.095	0.155	0.176	0.594	-0.262	0.107	0.055	0.046
TET1_e8_90.1	0.335	-0.024	1.363	0.585	0.492	1.041	0.084	-0.306	0.14	0.295
TET1_e8_90.2	0.463	0.709	1.902	1.117	0.562	1.211	0.669	-0.892	0.642	0.601
TET1_e9_138.1	-0.91	-1.342	-0.795	-1.838	-0.598	0.066	-1.454	0.653	-0.816	-0.626
TET1_e9_138.17	0.067	-0.281	-0.253	0.154	0.125	0.498	-0.378	0.355	-0.37	-0.415
TET1_e9_138.18	-0.228	-0.47	-0.521	-0.842	-0.568	0.329	-0.953	0.647	-0.597	-0.454
TET2_e10_86.0	0.042	0.029	-0.059	0.076	-0.503	-0.026	0.181	0.266	0.043	-0.085
TET2_e10_86.1	0.374	0.544	0.229	0.516	0.044	0.748	0.777	0.113	0.411	0.086
TET2_e10_86.3	-0.084	-0.528	-0.888	-0.259	-1.113	-1.19	-0.183	0.945	-0.303	-0.279
TET2_e7_86.0	-0.081	-0.091	-0.359	-0.224	-0.765	-0.835	-0.154	0.711	0.015	-0.206
TET2_e7_86.2	0.178	0.378	0.037	0.486	-0.048	0.474	0.598	0.192	0.229	0.081
TET2_e7_86.3	-1.002	-0.717	-1.182	-1.877	-1.598	-10.519	-0.896	1.125	-0.693	-0.824
TET2_e8_90.0	0.024	-0.043	-0.266	-0.079	-0.688	-0.111	0.04	0.663	0.02	-0.113
TET2_e8_90.2	0.391	0.658	0.507	0.699	0.1	1.831	1.228	-0.284	0.571	0.356
TET2_e8_90.3	0.875	1.058	0.558	0.929	0.133	2.016	1.296	-0.623	1.02	0.788
TET2_e9_138.0	0.137	0.302	-0.03	0.484	-0.279	0.247	0.487	0.264	0.213	0.051
TET2_e9_138.1	-0.254	-0.631	-1.052	-0.448	-1.139	-1.351	-0.862	0.996	-0.572	-0.298
TET2_e9_138.14	0.132	0.061	-0.054	0.156	-0.385	0.168	0.285	0.266	0.058	-0.075
TET3_e10_79.0	0.302	-0.353	1.237	0.403	0.895	0.851	0.13	-2.132	0.052	0.362
TET3_e10_79.1	-2.611	-2.895	-2.931	-7.793	-1.856	-7.735	-1.92	-0.141	-1.707	-1.213
TET3_e10_79.2	-1.716	-2.748	-2.688	-2.685	-1.474	-4.294	-1.483	-0.171	-1.235	-0.915
TET3_e7_86.1	-0.528	-0.999	-0.611	-0.05	-0.27	-0.135	-0.546	-0.981	-0.611	-0.678
TET3_e7_86.3	-0.592	-1.078	-0.647	-0.142	-0.353	-0.389	-0.667	-0.884	-0.645	-0.728
TET3_e7_86.4	-0.723	-1.42	-0.878	-1	-0.961	-0.434	-1.24	-0.692	-0.661	-0.848
TET3_e8_90.2	-0.444	-0.869	-0.458	0.079	-0.194	0.204	-0.333	-1.129	-0.556	-0.631
TET3_e8_90.5	-0.246	-0.452	-0.381	0.114	-0.159	0.321	-0.27	-1.339	-0.518	0.026
TET3_e8_90.9	-0.784	-1.533	-1.148	-1.175	-0.985	-0.797	-1.277	-0.265	-0.692	-0.86
TET3_e9_138.0	-0.65	-1.336	-0.716	-0.244	-0.417	-0.39	-0.861	-0.837	-0.649	-0.762
TET3_e9_138.1	-1.128	-2.681	-1.87	-1.182	-1.224	-1.466	-1.377	-0.19	-1.068	-0.901
TET3_e9_138.2	0.023	-0.393	-0.017	0.16	0.515	0.627	-0.103	-1.364	-0.234	0.191
TIP60_e10_94.0	-3.948	-6.519	-2.118	-3.537	-4.247	-10.019	-4.099	-10.525	-6.284	-4.962
TIP60_e10_94.13	-2.386	-2.905	0.005	-2.963	-2.917	-8.313	-1.609	-10.857	-4.625	-3.956
TIP60_e10_94.5	-3.144	-6.103	-1.232	-3.112	-3.466	-9.816	-2.594	-10.532	-5.143	-4.507
TIP60_e10_94.6	-5.523	-7.433	-9.052	-9.37	-12.275	-11.815	-9.419	-9.195	-11.865	-5.305
TIP60_e10_94.8	-3.992	-7.036	-8.319	-9.167	-10.479	-11.146	-8.939	-10.485	-11.575	-5.143
TRIM24_BD_e17_75.0	1.083	0.391	0.871	0.693	0.61	1.89	0.715	0.119	0.402	0.39
TRIM24_BD_e17_75.1	0.327	-1.185	-0.212	0.042	-0.082	0.255	-0.231	0.679	0.041	-0.735
TRIM24_BD_e17_75.2	0.451	-1.033	-0.112	0.323	0.246	0.406	-0.107	0.678	0.189	-0.553
TRIM24_BD_e18_150.2	1.449	0.406	1.377	0.85	0.695	1.894	0.762	-0.248	0.669	0.619
TRIM24_BD_e18_150.4	-0.241	-1.27	-0.819	-0.562	-0.263	-0.504	-1.073	1.009	0.007	-0.877
TRIM24_BD_e19_86.0	0.771	0.31	0.31	0.326	0.396	0.958	0.19	0.579	0.21	-0.258
TRIM24_BD_e19_86.1	0.97	0.351	0.629	0.555	0.487	1.743	0.454	0.41	0.249	0.166
TRIM24_BD_e19_86.2	1.466	0.774	1.687	1.111	1.156	2.131	1.387	-1.196	1.095	0.943
TRIM28_BD_e15_87.1	-3.447	-2.205	-2.312	-2.111	-2.855	-2.83	-1.018	-1.174	-1.288	-0.952
TRIM28_BD_e15_87.2	-1.889	-1.814	-1.536	-1.458	-1.687	-1.388	-0.765	-1.358	-0.648	-0.78
TRIM28_BD_e15_87.9	-1.86	-1.089	-0.441	-1.307	-1.604	-1.054	-0.704	-1.469	-0.54	-0.766
TRIM28_BD_e16_138.19	-1.29	0.042	-0.305	-0.914	-0.41	-0.228	0.72	-1.904	-0.453	-0.354
TRIM28_BD_e16_138.20	-1.734	-0.404	-0.436	-1.059	-1.556	-0.285	-0.175	-1.514	-0.469	-0.673
TRIM28_BD_e16_138.7	-3.233	-2.203	-1.965	-1.688	-2.145	-2.113	-0.954	-1.203	-1.186	-0.891
TRIM28_BD_e17_79.1	-0.616	0.258	-0.023	-0.312	-0.33	0.97	1.046	-10.496	0.057	-0.145
TRIM28_BD_e17_79.2	-3.648	-2.234	-8.186	-2.552	-3.223	-4.114	-1.044	-0.815	-1.571	-1.15
TRIM28_BD_e17_79.3	-4.263	-3.442	-8.498	-8.357	-6.421	-10.374	-7.795	-0.784	-1.679	-1.165
TRIM33_BD_e17_75.0	0.11	-2.897	0.122	0.093	0.17	0.381	-0.028	-0.014	0.362	0.483
TRIM33_BD_e17_75.1	-0.396	-3.115	0.033	-0.012	0.035	-0.508	-0.075	0.103	0.133	0.372
TRIM33_BD_e17_75.2	0.123	-2.585	0.364	0.493	0.432	1.224	0.044	-0.5	0.389	0.809
TRIM33_BD_e18_153.13	-0.446	-3.408	-0.622	-0.286	0.011	-1.422	-0.856	0.558	0.028	0.263
TRIM33_BD_e18_153.5	0.18	-2.051	0.416	0.634	1.345	1.971	0.671	-0.577	0.994	0.967
TRIM33_BD_e18_153.8	-0.612	-4.569	-0.659	-0.334	-0.019	-2.716	-0.978	0.663	-0.226	0.249
TRIM33_BD_e20_79.0	-0.678	-5.888	-1.836	-0.589	-0.621	-7.381	-1.108	1.294	-0.575	0.041
TRIM66_BD_e17_75.0	-0.124	-0.996	-6.801	-0.918	-0.506	-9.783	-0.898	1.114	-0.45	-0.489
TRIM66_BD_e17_75.1	0.898	0.714	0.48	0.621	0.637	1.91	0.838	-0.758	0.789	0.744
TRIM66_BD_e17_75.4	0.037	-0.103	-0.256	0.328	0.243	0.104	-0.219	0.071	-0.138	0.133
TRIM66_BD_e18_153.17	-0.082	-0.962	-1.568	-0.109	-0.493	-2.55	-0.677	0.742	-0.292	-0.382
TRIM66_BD_e18_153.20	0.756	0.671	0.298	0.597	0.627	1.774	0.705	-0.477	0.658	0.527
TRIM66_BD_e18_153.3	-0.081	-0.526	-0.609	0.285	-0.184	-1.11	-0.416	0.48	-0.251	-0.296
TRIM66_BD_e19_79.5	0.424	0.438	0.27	0.525	0.612	1.546	-0.128	-0.408	0.246	0.447
TRIM66_BD_e19_79.6	0.315	0.415	-0.007	0.333	0.548	0.605	-0.142	-0.108	0.233	0.306
TRIM66_BD_e19_79.7	1.489	0.831	1.979	1.447	0.986	1.985	1.639	-1.077	0.802	0.946
TTF2_D_e10_120.6	-2.533	-3.348	-1.536	-2.054	-3.637	-6.522	-1.959	-11.335	-3.971	-2.393
TTF2_D_e11_151.10	-2.907	-6.435	-3.704	-2.685	-9.82	-10.496	-2.45	-10.616	-11.206	-3.152
TTF2_D_e12_106.0	-1.467	-2.751	-1.473	-0.681	-3.382	-0.964	-0.249	-11.461	-3.634	-1.808
TTF2_D_e13_158.13	-2.758	-3.42	-3.008	-2.608	-7.953	-10.44	-2.331	-10.752	-10.925	-3.014
TTF2_D_e20_151.8	-6.283	-7.313	-9.193	-10.519	-11.672	-11.212	-3.848	-4.236	-12.422	-5.698
TTF2_D_e21_83.3	-3.475	-6.514	-3.957	-9.438	-10.9	-10.576	-2.922	-10.591	-11.775	-3.986
TTF2_D_e22_75.1	-5.167	-6.73	-8.194	-9.81	-11.035	-10.939	-3.668	-10.104	-12.287	-4.697
UTY_e25_115.1	0.15	-0.376	-0.522	-0.599	-0.791	0.696	-0.087	0.679	-0.377	-0.255
UTY_e25_115.4	0.41	0.471	0.956	0.543	0.179	1.387	0.736	0.055	0.3	0.25
UTY_e25_115.5	0.221	-0.06	0.566	-0.271	-0.154	0.737	0.201	0.453	0.096	-0.162
UTY_e25_115.6	0.528	0.755	0.988	0.554	0.674	2.315	1.252	-0.104	0.587	0.309
UTY_e25_115.7	0.325	0.21	0.64	0.196	0.002	0.945	0.221	0.139	0.216	0.128
ZMYND11_BD_e5_50.0	-0.74	-0.708	-0.488	-0.295	-0.981	-0.148	-1.066	0.958	-0.774	-0.434
ZMYND11_BD_e5_50.1	0.673	0.542	0.392	0.48	0.175	0.497	0.105	0.046	0.032	-0.014
ZMYND11_BD_e6_93.3	0.357	-0.366	0.131	0.23	-0.232	0.289	-0.1	0.19	-0.147	-0.092
ZMYND11_BD_e6_93.5	0.367	-0.196	0.166	0.333	0.153	0.44	0.035	0.089	-0.11	-0.072
ZMYND11_BD_e7_88.0	0.106	-0.504	-0.141	-0.097	-0.476	0.182	-0.307	0.404	-0.489	-0.379
ZMYND11_BD_e7_88.1	1.058	0.758	0.489	1.054	0.514	0.635	0.234	-0.328	0.374	0.056
ZMYND11_BD_e8_56.0	0.295	-0.5	0.081	-0.015	-0.463	0.214	-0.125	0.364	-0.195	-0.255
ZMYND8_BD_e5_59.3	-0.783	-0.452	0.598	-2.06	-0.384	-0.421	-1.211	0.097	-0.94	-0.223
ZMYND8_BD_e5_59.4	-1.52	-3.435	-1.237	-8.081	-0.555	-7.166	-1.876	0.924	-1.456	-0.733
ZMYND8_BD_e6_93.0	0.571	-0.293	0.948	-0.429	0.011	0.187	-0.461	-0.546	-0.605	-0.155
ZMYND8_BD_e6_93.11	-1.204	-0.588	-0.48	-2.635	-0.484	-0.443	-1.347	0.486	-1.128	-0.318
ZMYND8_BD_e6_93.6	0.633	0.032	1.056	-0.31	0.183	0.723	-0.301	-0.565	0.15	0.115
ZMYND8_BD_e7_88.1	-1.212	-1.146	-0.705	-3.046	-0.527	-0.785	-1.548	0.648	-1.146	-0.344
ZMYND8_BD_e7_88.2	-0.438	-0.393	0.779	-0.898	-0.158	0.177	-1.185	-0.514	-0.887	-0.168
ZMYND8_BD_e7_88.6	0.792	0.281	1.955	0.308	0.811	1.867	0.67	-0.759	0.382	0.241
